# Supplementary material for: Characterization of N-glycosylation and its functional role in SIDT1-Mediated RNA uptake
Source: J Biol Chem. 2024 Jan 16;300(2):105654. doi: 10.1016/j.jbc.2024.105654 (PMC10850970; doi:10.1016/j.jbc.2024.105654)
Supplement: Supplemental Table S1 [file mmc1.xlsx]

## Sheet: Sheet1
Checked	Confidence	Annotated Sequence	Modifications	# Protein Groups	# Proteins	# PSMs	Master Protein Accessions	Master Protein Descriptions	Positions in Master Proteins	# Missed Cleavages	Theo. MH+ [Da]	# Razor Quan Results	Abundance: F1: Sample	Quan Info	Glycan Composition	Off by X	Glycosite position	Confidence (by Search Engine): A2 PMI-Byonic	|Log Prob| (by Search Engine): A2 PMI-Byonic	Byonic Score (by Search Engine): A2 PMI-Byonic	Delta Byonic Score (by Search Engine): A2 PMI-Byonic	Delta Mod Score (by Search Engine): A2 PMI-Byonic	PEP 2D (by Search Engine): A2 PMI-Byonic	q-Value 2D (by Search Engine): A2 PMI-Byonic	FDR 2D (by Search Engine): A2 PMI-Byonic	Peptide Group FDR 2D (by Search Engine): A2 PMI-Byonic	PEP 1D (by Search Engine): A2 PMI-Byonic	q-Value 1D (by Search Engine): A2 PMI-Byonic	FDR 1D (by Search Engine): A2 PMI-Byonic	Peptide Group FDR 1D (by Search Engine): A2 PMI-Byonic	Top Apex RT [min]
FALSE	High	[R].RDPFDAARGADFDHVYSGVVNLSTENIYSFNYTSQPDQVTAVR.[V]	1xDeamidated [N26]; 1xHexNAc(2)Hex(11) [N21]	1	1	1	Q9NXL6-ECD-hGH	hGH+hSIDT1-ECD The extracellular domain of human SIDT1 with N-terminal hGH fusion	Q9NXL6-ECD-hGH [247-289]	2	7012	0		No Quan Values	HexNAc(2)Hex(11)	1	267	High	3.01	178.6	122.2	5.2	0.000969016	0.000809904	0.000788821	0.00104959	0.112791	0.00458654	0.00457297	0.00411946
FALSE	High	[R].GADFDHVYSGVVNLSTENIYSFNYTSQPDQVTAVRVYVNSSSENLNYPVLVVVR.[Q]	2xDeamidated [N18; Q30]; 1xHexNAc(2)Hex(2) [N13]	1	1	1	Q9NXL6-ECD-hGH	hGH+hSIDT1-ECD The extracellular domain of human SIDT1 with N-terminal hGH fusion	Q9NXL6-ECD-hGH [255-308]	1	6758.18	0		No Quan Values	HexNAc(2)Hex(2)	1	267	High	5.6	211.6	211.6	0	2.53888e-06	2.27057e-07	0	0	0.000403376	0.000181785	0.000169147	0.000318471
FALSE	High	[R].DPFDAARGADFDHVYSGVVNLSTENIYSFNYTSQPDQVTAVRVYVNSSSENLNYPVLVVVR.[Q]	1xHexNAc(4)Hex(5)Fuc(1)NeuAc(1) [N20]	1	1	1	Q9NXL6-ECD-hGH	hGH+hSIDT1-ECD The extracellular domain of human SIDT1 with N-terminal hGH fusion	Q9NXL6-ECD-hGH [248-308]	2	8858.04	0		No Quan Values	HexNAc(4)Hex(5)Fuc(1)NeuAc(1)	1	267	High	2.76	193.1	193.1	0.9	0.0017271	0.00120297	0.00120061	0.0020403	0.185179	0.0076743	0.00766632	0.00772105
FALSE	High	[R].GADFDHVYSGVVNLSTENIYSFNYTSQPDQVTAVRVYVNSSSENLNYPVLVVVR.[Q]	1xHexNAc(4)Hex(6)Fuc(1)NeuAc(1) [N13]	1	1	2	Q9NXL6-ECD-hGH	hGH+hSIDT1-ECD The extracellular domain of human SIDT1 with N-terminal hGH fusion	Q9NXL6-ECD-hGH [255-308]	1	8247.74	0		No Quan Values	HexNAc(4)Hex(6)Fuc(1)NeuAc(1)	0	267	High	10.35	461.8	461.8	8	4.44083e-11	3.16692e-12	0	0	7.05782e-09	4.93736e-10	0	0
FALSE	High	[R].RDPFDAARGADFDHVYSGVVNLSTENIYSFNYTSQPDQVTAVR.[V]	1xHexNAc(5)Hex(3) [N21]	1	1	1	Q9NXL6-ECD-hGH	hGH+hSIDT1-ECD The extracellular domain of human SIDT1 with N-terminal hGH fusion	Q9NXL6-ECD-hGH [247-289]	2	6323.83	0		No Quan Values	HexNAc(5)Hex(3)	-1	267	High	2.68	114.5	90.8	35.8	0.00206898	0.00130152	0.00129955	0.00227618	0.213765	0.00825487	0.0082538	0.00839092
FALSE	High	[R].GADFDHVYSGVVNLSTENIYSFNYTSQPDQVTAVRVYVNSSSENLNYPVLVVVR.[Q]	1xHexNAc(5)Hex(4)NeuAc(2) [N13]	1	1	1	Q9NXL6-ECD-hGH	hGH+hSIDT1-ECD The extracellular domain of human SIDT1 with N-terminal hGH fusion	Q9NXL6-ECD-hGH [255-308]	1	8271.75	0		No Quan Values	HexNAc(5)Hex(4)NeuAc(2)	-2	267	High	7.97	387.1	359.2	11.2	1.07907e-08	7.96382e-10	0	0	1.71497e-06	1.2515e-07	0	0
FALSE	High	[R].GADFDHVYSGVVNLSTENIYSFNYTSQPDQVTAVRVYVNSSSENLNYPVLVVVR.[Q]	1xHexNAc(5)Hex(5)Fuc(1)NeuAc(1) [N13]	1	1	1	Q9NXL6-ECD-hGH	hGH+hSIDT1-ECD The extracellular domain of human SIDT1 with N-terminal hGH fusion	Q9NXL6-ECD-hGH [255-308]	1	8288.77	0		No Quan Values	HexNAc(5)Hex(5)Fuc(1)NeuAc(1)	-1	267	High	7.73	365.1	365.1	9	1.85958e-08	1.48023e-09	0	0	2.95543e-06	2.35933e-07	0	0
FALSE	High	[R].GADFDHVYSGVVNLSTENIYSFNYTSQPDQVTAVRVYVNSSSENLNYPVLVVVR.[Q]	1xDeamidated [N39]; 1xHexNAc(5)Hex(6) [N13]	1	1	1	Q9NXL6-ECD-hGH	hGH+hSIDT1-ECD The extracellular domain of human SIDT1 with N-terminal hGH fusion	Q9NXL6-ECD-hGH [255-308]	1	8014.65	0		No Quan Values	HexNAc(5)Hex(6)	-1	267	High	6.44	293.4	293.4	16.2	3.59369e-07	3.80857e-08	0	0	5.71119e-05	6.24411e-06	0	0
FALSE	High	[R].GADFDHVYSGVVNLSTENIYSFNYTSQPDQVTAVRVYVNSSSENLNYPVLVVVR.[Q]	1xHexNAc(5)Hex(6)Fuc(1)NeuAc(1) [N13]	1	1	1	Q9NXL6-ECD-hGH	hGH+hSIDT1-ECD The extracellular domain of human SIDT1 with N-terminal hGH fusion	Q9NXL6-ECD-hGH [255-308]	1	8450.82	0		No Quan Values	HexNAc(5)Hex(6)Fuc(1)NeuAc(1)	-2	267	High	8.13	395.4	153.8	29.9	7.42437e-09	5.35511e-10	0	0	1.17996e-06	8.62335e-08	0	0
FALSE	High	[R].DPFDAARGADFDHVYSGVVNLSTENIYSFNYTSQPDQVTAVR.[V]	1xHexNAc(5)Hex(6)Fuc(1)NeuAc(3) [N20]	1	1	1	Q9NXL6-ECD-hGH	hGH+hSIDT1-ECD The extracellular domain of human SIDT1 with N-terminal hGH fusion	Q9NXL6-ECD-hGH [248-289]	1	7673.23	0	1.03791e+06		HexNAc(5)Hex(6)Fuc(1)NeuAc(3)	1	267	High	6.03	259.2	250.6	4.7	9.33681e-07	8.92295e-08	0	0	0.000148373	1.47517e-05	0	0	89.11
FALSE	High	[R].GADFDHVYSGVVNLSTENIYSFNYTSQPDQVTAVRVYVNSSSENLNYPVLVVVR.[Q]	1xDeamidated [N23]; 1xHexNAc(5)Hex(6)NeuAc(2) [N13]	1	1	1	Q9NXL6-ECD-hGH	hGH+hSIDT1-ECD The extracellular domain of human SIDT1 with N-terminal hGH fusion	Q9NXL6-ECD-hGH [255-308]	1	8596.84	0		No Quan Values	HexNAc(5)Hex(6)NeuAc(2)	2	267	High	6.18	284.9	284.9	0.1	6.54728e-07	6.47229e-08	0	0	0.000104047	1.0594e-05	0	0
FALSE	High	[R].GADFDHVYSGVVNLSTENIYSFNYTSQPDQVTAVRVYVNSSSENLNYPVLVVVR.[Q]	1xHexNAc(5)Hex(6)NeuAc(2) [N13]	1	1	1	Q9NXL6-ECD-hGH	hGH+hSIDT1-ECD The extracellular domain of human SIDT1 with N-terminal hGH fusion	Q9NXL6-ECD-hGH [255-308]	1	8595.86	0		No Quan Values	HexNAc(5)Hex(6)NeuAc(2)	-2	267	High	6.29	307.4	307.4	18.5	5.18361e-07	5.2608e-08	0	0	8.23778e-05	8.61902e-06	0	0
FALSE	High	[R].RDPFDAARGADFDHVYSGVVNLSTENIYSFNYTSQPDQVTAVR.[V]	1xHexNAc(5)Hex(6)NeuAc(2) [N21]	1	1	1	Q9NXL6-ECD-hGH	hGH+hSIDT1-ECD The extracellular domain of human SIDT1 with N-terminal hGH fusion	Q9NXL6-ECD-hGH [247-289]	2	7392.18	0		No Quan Values	HexNAc(5)Hex(6)NeuAc(2)	0	267	High	5.79	240.5	233	0.7	1.60759e-06	1.47157e-07	0	0	0.000255442	0.000181785	0.000176554	0.000331455
FALSE	High	[R].RDPFDAARGADFDHVYSGVVNLSTENIYSFNYTSQPDQVTAVR.[V]	1xHexNAc(5)Hex(6)NeuAc(3) [N21]	1	1	1	Q9NXL6-ECD-hGH	hGH+hSIDT1-ECD The extracellular domain of human SIDT1 with N-terminal hGH fusion	Q9NXL6-ECD-hGH [247-289]	2	7683.28	0		No Quan Values	HexNAc(5)Hex(6)NeuAc(3)	1	267	High	8.15	348.1	340.9	2.6	7.1206e-09	5.10581e-10	0	0	1.13168e-06	8.24122e-08	0	0
FALSE	High	[R].RDPFDAARGADFDHVYSGVVNLSTENIYSFNYTSQPDQVTAVR.[V]	1xHexNAc(6)Hex(11)Fuc(1) [N21]	1	1	1	Q9NXL6-ECD-hGH	hGH+hSIDT1-ECD The extracellular domain of human SIDT1 with N-terminal hGH fusion	Q9NXL6-ECD-hGH [247-289]	2	7969.39	0		No Quan Values	HexNAc(6)Hex(11)Fuc(1)	1	267	High	7.19	258.5	219.4	0.1	6.42568e-08	6.20233e-09	0	0	1.02123e-05	1.00227e-06	0	0
FALSE	High	[R].GADFDHVYSGVVNLSTENIYSFNYTSQPDQVTAVRVYVNSSSENLNYPVLVVVR.[Q]	2xDeamidated [N23; Q30]; 1xHexNAc(6)Hex(5)Fuc(1)NeuAc(1) [N13]	1	1	1	Q9NXL6-ECD-hGH	hGH+hSIDT1-ECD The extracellular domain of human SIDT1 with N-terminal hGH fusion	Q9NXL6-ECD-hGH [255-308]	1	8493.81	0		No Quan Values	HexNAc(6)Hex(5)Fuc(1)NeuAc(1)	2	267	High	4.69	218.7	218.7	0	2.02771e-05	1.36312e-06	0	0	0.00321441	0.00133789	0.00132587	0.00196133
FALSE	High	[R].GADFDHVYSGVVNLSTENIYSFNYTSQPDQVTAVRVYVNSSSENLNYPVLVVVR.[Q]	1xHexNAc(6)Hex(6) [N13]	1	1	1	Q9NXL6-ECD-hGH	hGH+hSIDT1-ECD The extracellular domain of human SIDT1 with N-terminal hGH fusion	Q9NXL6-ECD-hGH [255-308]	1	8216.75	0		No Quan Values	HexNAc(6)Hex(6)	-1	267	High	4.88	343.2	35.9	3.7	1.31957e-05	9.33514e-07	0	0	0.00209371	0.00121065	0.00120518	0.00172018
FALSE	High	[R].GADFDHVYSGVVNLSTENIYSFNYTSQPDQVTAVRVYVNSSSENLNYPVLVVVR.[Q]	1xHexNAc(6)Hex(7)Fuc(1)NeuAc(1) [N13]	1	1	1	Q9NXL6-ECD-hGH	hGH+hSIDT1-ECD The extracellular domain of human SIDT1 with N-terminal hGH fusion	Q9NXL6-ECD-hGH [255-308]	1	8815.95	0		No Quan Values	HexNAc(6)Hex(7)Fuc(1)NeuAc(1)	0	267	High	6.25	255.7	60.5	19.3	5.67851e-07	5.71222e-08	0	0	9.02422e-05	9.34444e-06	0	0
FALSE	High	[R].DPFDAARGADFDHVYSGVVNLSTENIYSFNYTSQPDQVTAVR.[V]	1xDeamidated [N30]; 1xHexNAc(6)Hex(7)Fuc(1)NeuAc(2) [N20]	1	1	1	Q9NXL6-ECD-hGH	hGH+hSIDT1-ECD The extracellular domain of human SIDT1 with N-terminal hGH fusion	Q9NXL6-ECD-hGH [248-289]	1	7748.25	0		No Quan Values	HexNAc(6)Hex(7)Fuc(1)NeuAc(2)	-1	267	High	9.15	366.9	344.6	4.8	7.0438e-10	5.25612e-11	0	0	1.11947e-07	8.63296e-09	0	0
FALSE	High	[R].DPFDAARGADFDHVYSGVVNLSTENIYSFNYTSQPDQVTAVR.[V]	1xHexNAc(6)Hex(7)NeuAc(4) [N20]	1	1	2	Q9NXL6-ECD-hGH	hGH+hSIDT1-ECD The extracellular domain of human SIDT1 with N-terminal hGH fusion	Q9NXL6-ECD-hGH [248-289]	1	8183.4	0	2.52245e+06		HexNAc(6)Hex(7)NeuAc(4)	-1	267	High	8.75	356	301.4	3.7	1.77982e-09	1.35445e-10	0	0	2.82868e-07	2.22938e-08	0	0	88.69
FALSE	High	[R].DPFDAARGADFDHVYSGVVNLSTENIYSFNYTSQPDQVTAVR.[V]	2xDeamidated [N25; Q34]; 1xHexNAc(6)Hex(7)NeuAc(4) [N20]	1	1	1	Q9NXL6-ECD-hGH	hGH+hSIDT1-ECD The extracellular domain of human SIDT1 with N-terminal hGH fusion	Q9NXL6-ECD-hGH [248-289]	1	8185.37	0		No Quan Values	HexNAc(6)Hex(7)NeuAc(4)	2	267	High	3.63	152.1	151.9	6.3	0.000235743	0.000360014	0.000357058	0.000814553	0.0306681	0.00266929	0.00266667	0.00294039
FALSE	High	[R].RDPFDAARGADFDHVYSGVVNLSTENIYSFNYTSQPDQVTAVR.[V]	2xDeamidated [N31; Q35]; 1xHexNAc(6)Hex(8)Fuc(1)NeuAc(1) [N21]	1	1	1	Q9NXL6-ECD-hGH	hGH+hSIDT1-ECD The extracellular domain of human SIDT1 with N-terminal hGH fusion	Q9NXL6-ECD-hGH [247-289]	2	7776.3	0		No Quan Values	HexNAc(6)Hex(8)Fuc(1)NeuAc(1)	1	267	High	4.8	151.6	129.6	5.8	1.58374e-05	1.11309e-06	0	0	0.00251202	0.00121065	0.00119136	0.00169683
FALSE	High	[R].RDPFDAARGADFDHVYSGVVNLSTENIYSFNYTSQPDQVTAVR.[V]	1xDeamidated [N26]; 1xHexNAc(6)Hex(8)NeuAc(1) [N21]	1	1	1	Q9NXL6-ECD-hGH	hGH+hSIDT1-ECD The extracellular domain of human SIDT1 with N-terminal hGH fusion	Q9NXL6-ECD-hGH [247-289]	2	7629.26	0		No Quan Values	HexNAc(6)Hex(8)NeuAc(1)	1	267	High	7.6	290.2	246.4	8.3	2.53453e-08	2.24594e-09	0	0	4.02812e-06	3.65755e-07	0	0
FALSE	High	[R].RDPFDAARGADFDHVYSGVVNLSTENIYSFNYTSQPDQVTAVR.[V]	1xHexNAc(7)Hex(7)Fuc(1)NeuAc(2) [N21]	1	1	2	Q9NXL6-ECD-hGH	hGH+hSIDT1-ECD The extracellular domain of human SIDT1 with N-terminal hGH fusion	Q9NXL6-ECD-hGH [247-289]	2	8106.45	0		No Quan Values	HexNAc(7)Hex(7)Fuc(1)NeuAc(2)	-2	267	High	7.54	294.7	218.1	8.1	2.8709e-08	2.63629e-09	0	0	4.56271e-06	4.29762e-07	0	0
FALSE	High	[R].DPFDAARGADFDHVYSGVVNLSTENIYSFNYTSQPDQVTAVR.[V]	1xHexNAc(7)Hex(8)Fuc(1)NeuAc(2) [N20]	1	1	3	Q9NXL6-ECD-hGH	hGH+hSIDT1-ECD The extracellular domain of human SIDT1 with N-terminal hGH fusion	Q9NXL6-ECD-hGH [248-289]	1	8112.4	0		No Quan Values	HexNAc(7)Hex(8)Fuc(1)NeuAc(2)	-2	267	High	8.74	358.5	299.8	26.1	1.82781e-09	1.39097e-10	0	0	2.90494e-07	2.29561e-08	0	0
FALSE	High	[R].DPFDAARGADFDHVYSGVVNLSTENIYSFNYTSQPDQVTAVR.[V]	2xDeamidated [N25; Q34]; 1xHexNAc(7)Hex(8)Fuc(1)NeuAc(2) [N20]	1	1	1	Q9NXL6-ECD-hGH	hGH+hSIDT1-ECD The extracellular domain of human SIDT1 with N-terminal hGH fusion	Q9NXL6-ECD-hGH [248-289]	1	8114.37	0		No Quan Values	HexNAc(7)Hex(8)Fuc(1)NeuAc(2)	-2	267	High	2.9	139.8	81	8.3	0.00126759	0.00090009	0.000884467	0.00128866	0.143286	0.00579405	0.00579176	0.00529501
FALSE	High	[R].DPFDAARGADFDHVYSGVVNLSTENIYSFNYTSQPDQVTAVR.[V]	1xHexNAc(7)Hex(8)NeuAc(1) [N20]	1	1	1	Q9NXL6-ECD-hGH	hGH+hSIDT1-ECD The extracellular domain of human SIDT1 with N-terminal hGH fusion	Q9NXL6-ECD-hGH [248-289]	1	7675.25	0		No Quan Values	HexNAc(7)Hex(8)NeuAc(1)	-1	267	High	6.68	308.9	304.5	7.3	2.06836e-07	2.19884e-08	0	0	3.28716e-05	3.71557e-06	0	0
FALSE	High	[R].GADFDHVYSGVVNLSTENIYSFNYTSQPDQVTAVRVYVNSSSENLNYPVLVVVR.[Q]	1xDeamidated [N]; 1xHexNAc(8)Hex(3)Fuc(1) [N13]	1	1	2	Q9NXL6-ECD-hGH	hGH+hSIDT1-ECD The extracellular domain of human SIDT1 with N-terminal hGH fusion	Q9NXL6-ECD-hGH [255-308]	1	8283.79	0		No Quan Values	HexNAc(8)Hex(3)Fuc(1)	2	267	High	7.04	345.2	345.2	4.4	9.12784e-08	8.92727e-09	0	0	1.45067e-05	1.46665e-06	0	0
FALSE	High	[R].RDPFDAARGADFDHVYSGVVNLSTENIYSFNYTSQPDQVTAVR.[V]	1xHexNAc(9)Hex(10)Fuc(1) [N21]	1	1	1	Q9NXL6-ECD-hGH	hGH+hSIDT1-ECD The extracellular domain of human SIDT1 with N-terminal hGH fusion	Q9NXL6-ECD-hGH [247-289]	2	8416.58	0		No Quan Values	HexNAc(9)Hex(10)Fuc(1)	-2	267	High	4.87	219.4	171.5	3.8	1.34665e-05	9.63079e-07	0	0	0.00213661	0.00121065	0.00120301	0.00171723
FALSE	High	[R].GADFDHVYSGVVNLSTENIYSFNYTSQPDQVTAVRVYVNSSSENLNYPVLVVVR.[Q]	1xHexNAc(9)Hex(6) [N13]	1	1	1	Q9NXL6-ECD-hGH	hGH+hSIDT1-ECD The extracellular domain of human SIDT1 with N-terminal hGH fusion	Q9NXL6-ECD-hGH [255-308]	1	8825.98	0		No Quan Values	HexNAc(9)Hex(6)	0	267	High	7.18	321.7	321.7	8.5	6.54756e-08	6.2944e-09	0	0	1.04059e-05	1.0165e-06	0	0
FALSE	High	[R].DPFDAARGADFDHVYSGVVNLSTENIYSFNYTSQPDQVTAVR.[V]	1xHexNAc(10)Hex(10)Fuc(1) [N30]	1	1	1	Q9NXL6-ECD-hGH	hGH+hSIDT1-ECD The extracellular domain of human SIDT1 with N-terminal hGH fusion	Q9NXL6-ECD-hGH [248-289]	1	8463.56	0		No Quan Values	HexNAc(10)Hex(10)Fuc(1)	1	277	High	7.08	304.9	284.3	11	8.3566e-08	8.15443e-09	0	0	1.3281e-05	1.34026e-06	0	0
FALSE	High	[R].GADFDHVYSGVVNLSTENIYSFNYTSQPDQVTAVR.[V]	1xDeamidated [N13]; 1xHexNAc(10)Hex(7) [N23]	1	1	1	Q9NXL6-ECD-hGH	hGH+hSIDT1-ECD The extracellular domain of human SIDT1 with N-terminal hGH fusion	Q9NXL6-ECD-hGH [255-289]	0	7059.97	0		No Quan Values	HexNAc(10)Hex(7)	1	277	High	15.49	732.2	511.5	17.7	3.22107e-16	2.42945e-17	0	0	5.11926e-14	3.65111e-15	0	0
FALSE	High	[R].GADFDHVYSGVVNLSTENIYSFNYTSQPDQVTAVR.[V]	1xHexNAc(10)Hex(7) [N23]	1	1	2	Q9NXL6-ECD-hGH	hGH+hSIDT1-ECD The extracellular domain of human SIDT1 with N-terminal hGH fusion	Q9NXL6-ECD-hGH [255-289]	0	7058.99	0		No Quan Values	HexNAc(10)Hex(7)	1	277	High	16.27	800.6	446.3	45.1	5.38371e-17	3.37657e-18	0	0	8.55633e-15	5.22655e-16	0	0
FALSE	High	[R].RDPFDAARGADFDHVYSGVVNLSTENIYSFNYTSQPDQVTAVR.[V]	1xDeamidated [N21]; 1xHexNAc(10)Hex(7) [N31]	1	1	1	Q9NXL6-ECD-hGH	hGH+hSIDT1-ECD The extracellular domain of human SIDT1 with N-terminal hGH fusion	Q9NXL6-ECD-hGH [247-289]	2	7988.42	0		No Quan Values	HexNAc(10)Hex(7)	-1	277	High	5	185.3	178.2	0	1.00837e-05	7.61208e-07	0	0	0.00160056	0.000623539	0.000611154	0.000873362
FALSE	High	[R].GADFDHVYSGVVNLSTENIYSFNYTSQPDQVTAVR.[V]	1xHexNAc(11)Hex(11)NeuAc(1) [N23]	1	1	2	Q9NXL6-ECD-hGH	hGH+hSIDT1-ECD The extracellular domain of human SIDT1 with N-terminal hGH fusion	Q9NXL6-ECD-hGH [255-289]	0	8201.37	0		No Quan Values	HexNAc(11)Hex(11)NeuAc(1)	0	277	High	15.6	728.8	710	14.9	2.51827e-16	1.92622e-17	0	0	4.00229e-14	2.92334e-15	0	0	88.73
FALSE	High	[R].RDPFDAARGADFDHVYSGVVNLSTENIYSFNYTSQPDQVTAVR.[V]	1xHexNAc(11)Hex(11)NeuAc(1) [N31]	1	1	1	Q9NXL6-ECD-hGH	hGH+hSIDT1-ECD The extracellular domain of human SIDT1 with N-terminal hGH fusion	Q9NXL6-ECD-hGH [247-289]	2	9129.83	0		No Quan Values	HexNAc(11)Hex(11)NeuAc(1)	-2	277	High	5.88	212.3	208.9	8.6	1.32813e-06	1.21078e-07	0	0	0.000211044	0.000181785	0.000180083	0.000338409
FALSE	High	[R].DPFDAARGADFDHVYSGVVNLSTENIYSFNYTSQPDQVTAVR.[V]	1xDeamidated [N25]; 1xHexNAc(2)Hex(12) [N30]	1	1	1	Q9NXL6-ECD-hGH	hGH+hSIDT1-ECD The extracellular domain of human SIDT1 with N-terminal hGH fusion	Q9NXL6-ECD-hGH [248-289]	1	7017.95	0		No Quan Values	HexNAc(2)Hex(12)	1	277	High	2.76	186.6	148.2	3	0.00172558	0.00120297	0.00120074	0.00204082	0.185048	0.0076743	0.00766732	0.00772297
FALSE	High	[R].GADFDHVYSGVVNLSTENIYSFNYTSQPDQVTAVR.[V]	1xDeamidated [N18]; 1xHexNAc(2)Hex(5) [N23]	1	1	2	Q9NXL6-ECD-hGH	hGH+hSIDT1-ECD The extracellular domain of human SIDT1 with N-terminal hGH fusion	Q9NXL6-ECD-hGH [255-289]	0	5111.23	0		No Quan Values	HexNAc(2)Hex(5)	1	277	High	17.64	895.4	776	114.4	2.3055e-18	2.13771e-19	0	0	3.66413e-16	3.34369e-17	0	0
FALSE	High	[R].GADFDHVYSGVVNLSTENIYSFNYTSQPDQVTAVR.[V]	1xHexNAc(2)Hex(5) [N23]	1	1	6	Q9NXL6-ECD-hGH	hGH+hSIDT1-ECD The extracellular domain of human SIDT1 with N-terminal hGH fusion	Q9NXL6-ECD-hGH [255-289]	0	5110.25	0	11372123		HexNAc(2)Hex(5)	0	277	High	20.42	1044.6	944.3	161.3	3.80295e-21	2.60896e-22	0	0	6.04403e-19	4.38821e-20	0	0	93.23
FALSE	High	[R].GADFDHVYSGVVNLSTENIYSFNYTSQPDQVTAVR.[V]	2xDeamidated [N18; Q27]; 1xHexNAc(2)Hex(5)Fuc(1) [N23]	1	1	1	Q9NXL6-ECD-hGH	hGH+hSIDT1-ECD The extracellular domain of human SIDT1 with N-terminal hGH fusion	Q9NXL6-ECD-hGH [255-289]	0	5258.27	0	1.44738e+06		HexNAc(2)Hex(5)Fuc(1)	1	277	High	7.75	397.9	293.3	18	1.78557e-08	1.39732e-09	0	0	2.83781e-06	2.23285e-07	0	0	90.86
FALSE	High	[R].DPFDAARGADFDHVYSGVVNLSTENIYSFNYTSQPDQVTAVR.[V]	1xDeamidated [N25]; 1xHexNAc(3)Hex(3) [N30]	1	1	1	Q9NXL6-ECD-hGH	hGH+hSIDT1-ECD The extracellular domain of human SIDT1 with N-terminal hGH fusion	Q9NXL6-ECD-hGH [248-289]	1	5762.56	0		No Quan Values	HexNAc(3)Hex(3)	1	277	High	4.65	199	161	9.8	2.2417e-05	1.507e-06	0	0	0.00355268	0.00133789	0.00131714	0.00194715
FALSE	High	[R].GADFDHVYSGVVNLSTENIYSFNYTSQPDQVTAVR.[V]	1xHexNAc(3)Hex(3) [N23]	1	1	2	Q9NXL6-ECD-hGH	hGH+hSIDT1-ECD The extracellular domain of human SIDT1 with N-terminal hGH fusion	Q9NXL6-ECD-hGH [255-289]	0	4989.22	0		No Quan Values	HexNAc(3)Hex(3)	0	277	High	16.92	812.1	757.7	161.3	1.20689e-17	1.06712e-18	0	0	1.91811e-15	1.67537e-16	0	0
FALSE	High	[R].GADFDHVYSGVVNLSTENIYSFNYTSQPDQVTAVR.[V]	1xDeamidated [N18]; 1xHexNAc(3)Hex(3)Fuc(1) [N23]	1	1	2	Q9NXL6-ECD-hGH	hGH+hSIDT1-ECD The extracellular domain of human SIDT1 with N-terminal hGH fusion	Q9NXL6-ECD-hGH [255-289]	0	5136.26	0		No Quan Values	HexNAc(3)Hex(3)Fuc(1)	1	277	High	16.14	750.6	661	13.7	7.22626e-17	4.32512e-18	0	0	1.14847e-14	6.7382e-16	0	0
FALSE	High	[R].GADFDHVYSGVVNLSTENIYSFNYTSQPDQVTAVR.[V]	1xHexNAc(3)Hex(3)Fuc(1) [N23]	1	1	4	Q9NXL6-ECD-hGH	hGH+hSIDT1-ECD The extracellular domain of human SIDT1 with N-terminal hGH fusion	Q9NXL6-ECD-hGH [255-289]	0	5135.28	0	1.12912e+07		HexNAc(3)Hex(3)Fuc(1)	-1	277	High	21.14	1052.6	1015.7	281.8	7.28477e-22	5.89983e-23	0	0	1.15777e-19	9.96625e-21	0	0	93.31
FALSE	High	[R].GADFDHVYSGVVNLSTENIYSFNYTSQPDQVTAVR.[V]	1xDeamidated [N18]; 1xHexNAc(3)Hex(4)Fuc(1)NeuAc(1) [N13]	1	1	1	Q9NXL6-ECD-hGH	hGH+hSIDT1-ECD The extracellular domain of human SIDT1 with N-terminal hGH fusion	Q9NXL6-ECD-hGH [255-289]	0	5589.41	0		No Quan Values	HexNAc(3)Hex(4)Fuc(1)NeuAc(1)	1	277	High	5.33	233.3	130	6.3	4.72932e-06	4.03198e-07	0	0	0.000751183	0.000181785	0.000161186	0.00030581
FALSE	High	[R].DPFDAARGADFDHVYSGVVNLSTENIYSFNYTSQPDQVTAVR.[V]	2xDeamidated [N25; Q34]; 1xHexNAc(3)Hex(5)NeuAc(1) [N30]	1	1	1	Q9NXL6-ECD-hGH	hGH+hSIDT1-ECD The extracellular domain of human SIDT1 with N-terminal hGH fusion	Q9NXL6-ECD-hGH [248-289]	1	6378.74	0		No Quan Values	HexNAc(3)Hex(5)NeuAc(1)	1	277	High	2.59	151	51.6	5.3	0.00259027	0.00130152	0.00128852	0.00225904	0.253534	0.0102249	0.0102236	0.0107448
FALSE	High	[R].GADFDHVYSGVVNLSTENIYSFNYTSQPDQVTAVR.[V]	1xHexNAc(4)Hex(3)Fuc(1) [N23]	1	1	4	Q9NXL6-ECD-hGH	hGH+hSIDT1-ECD The extracellular domain of human SIDT1 with N-terminal hGH fusion	Q9NXL6-ECD-hGH [255-289]	0	5338.36	0	10111389		HexNAc(4)Hex(3)Fuc(1)	1	277	High	17.22	880.6	781.3	131.3	6.09127e-18	5.25615e-19	0	0	9.68086e-16	8.23085e-17	0	0	92.81
FALSE	High	[R].GADFDHVYSGVVNLSTENIYSFNYTSQPDQVTAVR.[V]	1xDeamidated [N18]; 1xHexNAc(4)Hex(4)Fuc(1) [N23]	1	1	1	Q9NXL6-ECD-hGH	hGH+hSIDT1-ECD The extracellular domain of human SIDT1 with N-terminal hGH fusion	Q9NXL6-ECD-hGH [255-289]	0	5501.4	0		No Quan Values	HexNAc(4)Hex(4)Fuc(1)	1	277	High	9.39	452	347.4	29.9	4.0967e-10	2.97504e-11	0	0	6.51089e-08	4.79887e-09	0	0
FALSE	High	[R].GADFDHVYSGVVNLSTENIYSFNYTSQPDQVTAVR.[V]	1xHexNAc(4)Hex(4)Fuc(1) [N23]	1	1	3	Q9NXL6-ECD-hGH	hGH+hSIDT1-ECD The extracellular domain of human SIDT1 with N-terminal hGH fusion	Q9NXL6-ECD-hGH [255-289]	0	5500.41	1	13239187		HexNAc(4)Hex(4)Fuc(1)	0	277	High	20.92	1035.5	956.6	169.4	1.20689e-21	1.11021e-22	0	0	1.91811e-19	1.8306e-20	0	0	92.43
FALSE	High	[R].GADFDHVYSGVVNLSTENIYSFNYTSQPDQVTAVR.[V]	1xHexNAc(4)Hex(4)Fuc(1)NeuAc(1) [N23]	1	1	2	Q9NXL6-ECD-hGH	hGH+hSIDT1-ECD The extracellular domain of human SIDT1 with N-terminal hGH fusion	Q9NXL6-ECD-hGH [255-289]	0	5791.51	0	1735550		HexNAc(4)Hex(4)Fuc(1)NeuAc(1)	0	277	High	17.42	856.6	728.9	115.1	3.80295e-18	3.33674e-19	0	0	6.04403e-16	5.14888e-17	0	0	94.8
FALSE	High	[R].GADFDHVYSGVVNLSTENIYSFNYTSQPDQVTAVR.[V]	2xDeamidated [N18; Q27]; 1xHexNAc(4)Hex(5) [N23]	1	1	1	Q9NXL6-ECD-hGH	hGH+hSIDT1-ECD The extracellular domain of human SIDT1 with N-terminal hGH fusion	Q9NXL6-ECD-hGH [255-289]	0	5518.37	0		No Quan Values	HexNAc(4)Hex(5)	1	277	High	8.02	417.3	315.1	46.4	9.46904e-09	6.92953e-10	0	0	1.50491e-06	1.11109e-07	0	0
FALSE	High	[R].GADFDHVYSGVVNLSTENIYSFNYTSQPDQVTAVR.[V]	1xDeamidated [N18]; 1xHexNAc(4)Hex(5)Fuc(1) [N23]	1	1	1	Q9NXL6-ECD-hGH	hGH+hSIDT1-ECD The extracellular domain of human SIDT1 with N-terminal hGH fusion	Q9NXL6-ECD-hGH [255-289]	0	5663.45	0		No Quan Values	HexNAc(4)Hex(5)Fuc(1)	1	277	High	8.74	459.9	314.2	17.9	1.81383e-09	1.38569e-10	0	0	2.88271e-07	2.28603e-08	0	0
FALSE	High	[R].GADFDHVYSGVVNLSTENIYSFNYTSQPDQVTAVR.[V]	1xHexNAc(4)Hex(5)Fuc(1) [N23]	1	1	4	Q9NXL6-ECD-hGH	hGH+hSIDT1-ECD The extracellular domain of human SIDT1 with N-terminal hGH fusion	Q9NXL6-ECD-hGH [255-289]	0	5662.46	0		No Quan Values	HexNAc(4)Hex(5)Fuc(1)	0	277	High	18.25	884.7	797.1	91.4	5.64957e-19	3.93705e-20	0	0	8.97886e-17	6.44137e-18	0	0
FALSE	High	[R].DPFDAARGADFDHVYSGVVNLSTENIYSFNYTSQPDQVTAVR.[V]	1xHexNAc(4)Hex(5)Fuc(1)NeuAc(1) [N30]	1	1	2	Q9NXL6-ECD-hGH	hGH+hSIDT1-ECD The extracellular domain of human SIDT1 with N-terminal hGH fusion	Q9NXL6-ECD-hGH [248-289]	1	6725.91	0		No Quan Values	HexNAc(4)Hex(5)Fuc(1)NeuAc(1)	-1	277	High	7.85	334.1	235.4	48.8	1.42489e-08	1.07558e-09	0	0	2.26457e-06	1.7097e-07	0	0
FALSE	High	[R].GADFDHVYSGVVNLSTENIYSFNYTSQPDQVTAVR.[V]	1xDeamidated [N18]; 1xHexNAc(4)Hex(5)Fuc(1)NeuAc(1) [N23]	1	1	1	Q9NXL6-ECD-hGH	hGH+hSIDT1-ECD The extracellular domain of human SIDT1 with N-terminal hGH fusion	Q9NXL6-ECD-hGH [255-289]	0	5954.54	0		No Quan Values	HexNAc(4)Hex(5)Fuc(1)NeuAc(1)	1	277	High	14.92	704.7	627.3	56.7	1.20689e-15	1.01561e-16	0	0	1.91811e-13	1.42734e-14	0	0
FALSE	High	[R].GADFDHVYSGVVNLSTENIYSFNYTSQPDQVTAVR.[V]	1xHexNAc(4)Hex(5)Fuc(1)NeuAc(1) [N23]	1	1	6	Q9NXL6-ECD-hGH	hGH+hSIDT1-ECD The extracellular domain of human SIDT1 with N-terminal hGH fusion	Q9NXL6-ECD-hGH [255-289]	0	5953.56	0		No Quan Values	HexNAc(4)Hex(5)Fuc(1)NeuAc(1)	0	277	High	16.42	826.2	749.4	101.3	3.80295e-17	2.53585e-18	0	0	6.04403e-15	4.03999e-16	0	0
FALSE	High	[R].GADFDHVYSGVVNLSTENIYSFNYTSQPDQVTAVR.[V]	1xHexNAc(4)Hex(5)Fuc(1)NeuAc(2) [N23]	1	1	1	Q9NXL6-ECD-hGH	hGH+hSIDT1-ECD The extracellular domain of human SIDT1 with N-terminal hGH fusion	Q9NXL6-ECD-hGH [255-289]	0	6244.66	0		No Quan Values	HexNAc(4)Hex(5)Fuc(1)NeuAc(2)	-1	277	High	11.11	513.8	452.1	57	7.81353e-12	4.93818e-13	0	0	1.2418e-09	7.02305e-11	0	0
FALSE	High	[R].DPFDAARGADFDHVYSGVVNLSTENIYSFNYTSQPDQVTAVR.[V]	1xHexNAc(4)Hex(5)NeuAc(1) [N30]	1	1	2	Q9NXL6-ECD-hGH	hGH+hSIDT1-ECD The extracellular domain of human SIDT1 with N-terminal hGH fusion	Q9NXL6-ECD-hGH [248-289]	1	6579.85	0		No Quan Values	HexNAc(4)Hex(5)NeuAc(1)	-1	277	High	7.73	306.1	238.1	13	1.87433e-08	1.51142e-09	0	0	2.97886e-06	2.40786e-07	0	0
FALSE	High	[R].GADFDHVYSGVVNLSTENIYSFNYTSQPDQVTAVR.[V]	1xDeamidated [N18]; 1xHexNAc(4)Hex(5)NeuAc(1) [N23]	1	1	1	Q9NXL6-ECD-hGH	hGH+hSIDT1-ECD The extracellular domain of human SIDT1 with N-terminal hGH fusion	Q9NXL6-ECD-hGH [255-289]	0	5808.49	0		No Quan Values	HexNAc(4)Hex(5)NeuAc(1)	1	277	High	13.9	727.7	675.9	56.2	1.2653e-14	9.868e-16	0	0	2.01093e-12	1.51349e-13	0	0
FALSE	High	[R].GADFDHVYSGVVNLSTENIYSFNYTSQPDQVTAVR.[V]	1xHexNAc(4)Hex(6) [N23]	1	1	1	Q9NXL6-ECD-hGH	hGH+hSIDT1-ECD The extracellular domain of human SIDT1 with N-terminal hGH fusion	Q9NXL6-ECD-hGH [255-289]	0	5678.46	0		No Quan Values	HexNAc(4)Hex(6)	1	277	High	9.73	552.4	512.9	22.3	1.87192e-10	1.40796e-11	0	0	2.97505e-08	2.24497e-09	0	0
FALSE	High	[R].RDPFDAARGADFDHVYSGVVNLSTENIYSFNYTSQPDQVTAVR.[V]	1xHexNAc(4)Hex(6)Fuc(1)NeuAc(1) [N31]	1	1	1	Q9NXL6-ECD-hGH	hGH+hSIDT1-ECD The extracellular domain of human SIDT1 with N-terminal hGH fusion	Q9NXL6-ECD-hGH [247-289]	2	7044.06	0		No Quan Values	HexNAc(4)Hex(6)Fuc(1)NeuAc(1)	1	277	High	2.36	123.2	89.5	3.2	0.00438885	0.00159847	0.00158328	0.00222883	0.364389	0.0134557	0.013449	0.0153735
FALSE	High	[R].DPFDAARGADFDHVYSGVVNLSTENIYSFNYTSQPDQVTAVR.[V]	1xDeamidated [N]; 1xHexNAc(4)Hex(6)NeuAc(1) [N30]	1	1	2	Q9NXL6-ECD-hGH	hGH+hSIDT1-ECD The extracellular domain of human SIDT1 with N-terminal hGH fusion	Q9NXL6-ECD-hGH [248-289]	1	6742.89	0		No Quan Values	HexNAc(4)Hex(6)NeuAc(1)	1	277	High	2.84	128.3	95.3	0	0.00144141	0.000993158	0.000989011	0.00154044	0.15964	0.00589932	0.00588466	0.00526844
FALSE	High	[R].DPFDAARGADFDHVYSGVVNLSTENIYSFNYTSQPDQVTAVR.[V]	2xDeamidated [N25; Q34]; 1xHexNAc(4)Hex(6)NeuAc(1) [N30]	1	1	1	Q9NXL6-ECD-hGH	hGH+hSIDT1-ECD The extracellular domain of human SIDT1 with N-terminal hGH fusion	Q9NXL6-ECD-hGH [248-289]	1	6743.87	0		No Quan Values	HexNAc(4)Hex(6)NeuAc(1)	1	277	High	2.24	129.8	73	3	0.00576851	0.00166216	0.00165941	0.00218447	0.4299	0.0193249	0.0193201	0.0230072
FALSE	High	[R].GADFDHVYSGVVNLSTENIYSFNYTSQPDQVTAVR.[V]	1xDeamidated [N18]; 1xHexNAc(4)Hex(7) [N23]	1	1	1	Q9NXL6-ECD-hGH	hGH+hSIDT1-ECD The extracellular domain of human SIDT1 with N-terminal hGH fusion	Q9NXL6-ECD-hGH [255-289]	0	5841.5	0	3385872		HexNAc(4)Hex(7)	0	277	High	2.53	167.9	45.8	27.9	0.00292782	0.00149829	0.00149797	0.00225225	0.277201	0.0105827	0.0105786	0.0112058	95.07
FALSE	High	[R].GADFDHVYSGVVNLSTENIYSFNYTSQPDQVTAVR.[V]	1xHexNAc(5)Hex(3)Fuc(1) [N23]	1	1	6	Q9NXL6-ECD-hGH	hGH+hSIDT1-ECD The extracellular domain of human SIDT1 with N-terminal hGH fusion	Q9NXL6-ECD-hGH [255-289]	0	5541.44	0		No Quan Values	HexNAc(5)Hex(3)Fuc(1)	0	277	High	18.14	853	772.6	126.8	7.22626e-19	5.63116e-20	0	0	1.14847e-16	9.14698e-18	0	0
FALSE	High	[R].GADFDHVYSGVVNLSTENIYSFNYTSQPDQVTAVR.[V]	2xDeamidated [N18; Q27]; 1xHexNAc(5)Hex(3)Fuc(1) [N23]	1	1	1	Q9NXL6-ECD-hGH	hGH+hSIDT1-ECD The extracellular domain of human SIDT1 with N-terminal hGH fusion	Q9NXL6-ECD-hGH [255-289]	0	5543.41	0		No Quan Values	HexNAc(5)Hex(3)Fuc(1)	1	277	High	8.56	487.7	375.9	41.4	2.78145e-09	2.08564e-10	0	0	4.42055e-07	3.41205e-08	0	0
FALSE	High	[R].GADFDHVYSGVVNLSTENIYSFNYTSQPDQVTAVR.[V]	1xHexNAc(5)Hex(4)Fuc(1) [N23]	1	1	5	Q9NXL6-ECD-hGH	hGH+hSIDT1-ECD The extracellular domain of human SIDT1 with N-terminal hGH fusion	Q9NXL6-ECD-hGH [255-289]	0	5703.49	0	43971807		HexNAc(5)Hex(4)Fuc(1)	0	277	High	17.25	807.9	585.2	101.5	5.64957e-18	4.55171e-19	0	0	8.97886e-16	7.02491e-17	0	0	92.12
FALSE	High	[R].DPFDAARGADFDHVYSGVVNLSTENIYSFNYTSQPDQVTAVR.[V]	1xDeamidated [N25]; 1xHexNAc(5)Hex(4)Fuc(1)NeuAc(1) [N30]	1	1	1	Q9NXL6-ECD-hGH	hGH+hSIDT1-ECD The extracellular domain of human SIDT1 with N-terminal hGH fusion	Q9NXL6-ECD-hGH [248-289]	1	6767.92	0		No Quan Values	HexNAc(5)Hex(4)Fuc(1)NeuAc(1)	1	277	High	7.43	271.2	213.6	1	3.67463e-08	3.46834e-09	0	0	5.84007e-06	5.6574e-07	0	0
FALSE	High	[R].DPFDAARGADFDHVYSGVVNLSTENIYSFNYTSQPDQVTAVR.[V]	2xDeamidated [N20; Q34]; 1xHexNAc(5)Hex(4)Fuc(1)NeuAc(1) [N30]	1	1	1	Q9NXL6-ECD-hGH	hGH+hSIDT1-ECD The extracellular domain of human SIDT1 with N-terminal hGH fusion	Q9NXL6-ECD-hGH [248-289]	1	6768.91	0		No Quan Values	HexNAc(5)Hex(4)Fuc(1)NeuAc(1)	-1	277	High	2.34	121.3	80.5	0	0.00455764	0.00159847	0.00157911	0.00222332	0.373198	0.0134557	0.0133884	0.0153
FALSE	High	[R].GADFDHVYSGVVNLSTENIYSFNYTSQPDQVTAVR.[V]	1xDeamidated [N18]; 1xHexNAc(5)Hex(4)Fuc(1)NeuAc(1) [N23]	1	1	2	Q9NXL6-ECD-hGH	hGH+hSIDT1-ECD The extracellular domain of human SIDT1 with N-terminal hGH fusion	Q9NXL6-ECD-hGH [255-289]	0	5995.57	0		No Quan Values	HexNAc(5)Hex(4)Fuc(1)NeuAc(1)	1	277	High	12.42	623.7	555.1	39.6	3.80295e-13	2.78325e-14	0	0	6.04403e-11	4.34012e-12	0	0
FALSE	High	[R].GADFDHVYSGVVNLSTENIYSFNYTSQPDQVTAVR.[V]	1xHexNAc(5)Hex(4)Fuc(1)NeuAc(1) [N23]	1	1	8	Q9NXL6-ECD-hGH	hGH+hSIDT1-ECD The extracellular domain of human SIDT1 with N-terminal hGH fusion	Q9NXL6-ECD-hGH [255-289]	0	5994.59	0	3.25209e+06		HexNAc(5)Hex(4)Fuc(1)NeuAc(1)	-1	277	High	14.47	695.7	559.7	103	3.40751e-15	2.5675e-16	0	0	5.41556e-13	3.90704e-14	0	0	94.3
FALSE	High	[R].GADFDHVYSGVVNLSTENIYSFNYTSQPDQVTAVR.[V]	1xHexNAc(5)Hex(4)Fuc(1)NeuAc(2) [N23]	1	1	1	Q9NXL6-ECD-hGH	hGH+hSIDT1-ECD The extracellular domain of human SIDT1 with N-terminal hGH fusion	Q9NXL6-ECD-hGH [255-289]	0	6285.68	0		No Quan Values	HexNAc(5)Hex(4)Fuc(1)NeuAc(2)	0	277	High	9.77	415.3	409.1	0.6	1.7047e-10	1.24957e-11	0	0	2.70928e-08	1.97803e-09	0	0
FALSE	High	[R].DPFDAARGADFDHVYSGVVNLSTENIYSFNYTSQPDQVTAVR.[V]	1xHexNAc(5)Hex(4)NeuAc(1) [N30]	1	1	1	Q9NXL6-ECD-hGH	hGH+hSIDT1-ECD The extracellular domain of human SIDT1 with N-terminal hGH fusion	Q9NXL6-ECD-hGH [248-289]	1	6620.88	0	1.01407e+06		HexNAc(5)Hex(4)NeuAc(1)	0	277	High	5.92	289.6	249.1	12.1	1.20049e-06	1.1158e-07	0	0	0.000190765	0.000181785	0.000181422	0.000341297	90.86
FALSE	High	[R].GADFDHVYSGVVNLSTENIYSFNYTSQPDQVTAVR.[V]	1xDeamidated [N18]; 1xHexNAc(5)Hex(4)NeuAc(1) [N23]	1	1	1	Q9NXL6-ECD-hGH	hGH+hSIDT1-ECD The extracellular domain of human SIDT1 with N-terminal hGH fusion	Q9NXL6-ECD-hGH [255-289]	0	5849.51	0		No Quan Values	HexNAc(5)Hex(4)NeuAc(1)	1	277	High	9.71	486.5	470.5	43.4	1.93671e-10	1.4412e-11	0	0	3.07802e-08	2.30585e-09	0	0
FALSE	High	[R].GADFDHVYSGVVNLSTENIYSFNYTSQPDQVTAVR.[V]	1xHexNAc(5)Hex(4)NeuAc(1) [N23]	1	1	5	Q9NXL6-ECD-hGH	hGH+hSIDT1-ECD The extracellular domain of human SIDT1 with N-terminal hGH fusion	Q9NXL6-ECD-hGH [255-289]	0	5848.53	0		No Quan Values	HexNAc(5)Hex(4)NeuAc(1)	1	277	High	16.22	838.7	750	101	6.09127e-17	3.77765e-18	0	0	9.68086e-15	5.79925e-16	0	0
FALSE	High	[R].GADFDHVYSGVVNLSTENIYSFNYTSQPDQVTAVR.[V]	2xDeamidated [N18; Q27]; 1xHexNAc(5)Hex(4)NeuAc(1) [N23]	1	1	1	Q9NXL6-ECD-hGH	hGH+hSIDT1-ECD The extracellular domain of human SIDT1 with N-terminal hGH fusion	Q9NXL6-ECD-hGH [255-289]	0	5850.5	0		No Quan Values	HexNAc(5)Hex(4)NeuAc(1)	1	277	High	9.6	551.6	484.6	62.4	2.51809e-10	1.87075e-11	0	0	4.002e-08	3.00107e-09	0	0
FALSE	High	[R].DPFDAARGADFDHVYSGVVNLSTENIYSFNYTSQPDQVTAVR.[V]	1xHexNAc(5)Hex(4)NeuAc(2) [N30]	1	1	1	Q9NXL6-ECD-hGH	hGH+hSIDT1-ECD The extracellular domain of human SIDT1 with N-terminal hGH fusion	Q9NXL6-ECD-hGH [248-289]	1	6911.97	0		No Quan Values	HexNAc(5)Hex(4)NeuAc(2)	0	277	High	5.77	303.2	220.1	2	1.68517e-06	1.5282e-07	0	0	0.000267767	0.000181785	0.00017584	0.00033036
FALSE	High	[R].GADFDHVYSGVVNLSTENIYSFNYTSQPDQVTAVR.[V]	1xHexNAc(5)Hex(4)NeuAc(2) [N23]	1	1	2	Q9NXL6-ECD-hGH	hGH+hSIDT1-ECD The extracellular domain of human SIDT1 with N-terminal hGH fusion	Q9NXL6-ECD-hGH [255-289]	0	6139.62	0	1.0712e+06		HexNAc(5)Hex(4)NeuAc(2)	1	277	High	15.22	790.9	700.5	74.7	6.09127e-16	4.47128e-17	0	0	9.68086e-14	6.33319e-15	0	0	94.15
FALSE	High	[R].GADFDHVYSGVVNLSTENIYSFNYTSQPDQVTAVR.[V]	2xDeamidated [N18; Q27]; 1xHexNAc(5)Hex(4)NeuAc(2) [N23]	1	1	1	Q9NXL6-ECD-hGH	hGH+hSIDT1-ECD The extracellular domain of human SIDT1 with N-terminal hGH fusion	Q9NXL6-ECD-hGH [255-289]	0	6141.59	0		No Quan Values	HexNAc(5)Hex(4)NeuAc(2)	1	277	High	7.65	353.6	351	16.4	2.22635e-08	1.95137e-09	0	0	3.53834e-06	3.15373e-07	0	0
FALSE	High	[R].GADFDHVYSGVVNLSTENIYSFNYTSQPDQVTAVR.[V]	1xDeamidated [N18]; 1xHexNAc(5)Hex(5) [N23]	1	1	2	Q9NXL6-ECD-hGH	hGH+hSIDT1-ECD The extracellular domain of human SIDT1 with N-terminal hGH fusion	Q9NXL6-ECD-hGH [255-289]	0	5720.47	0		No Quan Values	HexNAc(5)Hex(5)	1	277	High	9.54	597.5	330	56.6	2.90776e-10	2.12694e-11	0	0	4.6213e-08	3.40197e-09	0	0
FALSE	High	[R].DPFDAARGADFDHVYSGVVNLSTENIYSFNYTSQPDQVTAVR.[V]	2xDeamidated [N25; Q34]; 1xHexNAc(5)Hex(5)Fuc(1) [N30]	1	1	1	Q9NXL6-ECD-hGH	hGH+hSIDT1-ECD The extracellular domain of human SIDT1 with N-terminal hGH fusion	Q9NXL6-ECD-hGH [248-289]	1	6639.86	0		No Quan Values	HexNAc(5)Hex(5)Fuc(1)	-1	277	High	2.46	105.7	31	0	0.00345817	0.00159847	0.00159557	0.00224327	0.31147	0.0119183	0.0119108	0.0128391
FALSE	High	[R].GADFDHVYSGVVNLSTENIYSFNYTSQPDQVTAVR.[V]	1xHexNAc(5)Hex(5)Fuc(1) [N23]	1	1	4	Q9NXL6-ECD-hGH	hGH+hSIDT1-ECD The extracellular domain of human SIDT1 with N-terminal hGH fusion	Q9NXL6-ECD-hGH [255-289]	0	5865.54	0	16247438		HexNAc(5)Hex(5)Fuc(1)	0	277	High	14.42	721.2	498.5	69.5	3.80295e-15	2.96139e-16	0	0	6.04403e-13	4.45374e-14	0	0	91.94
FALSE	High	[R].GADFDHVYSGVVNLSTENIYSFNYTSQPDQVTAVR.[V]	1xHexNAc(5)Hex(5)Fuc(1)NeuAc(1) [N23]	1	1	1	Q9NXL6-ECD-hGH	hGH+hSIDT1-ECD The extracellular domain of human SIDT1 with N-terminal hGH fusion	Q9NXL6-ECD-hGH [255-289]	0	6156.64	0		No Quan Values	HexNAc(5)Hex(5)Fuc(1)NeuAc(1)	1	277	High	8.88	450.8	438.7	80.1	1.30711e-09	1.01553e-10	0	0	2.0774e-07	1.68793e-08	0	0
FALSE	High	[R].DPFDAARGADFDHVYSGVVNLSTENIYSFNYTSQPDQVTAVR.[V]	1xHexNAc(5)Hex(5)NeuAc(1) [N30]	1	1	2	Q9NXL6-ECD-hGH	hGH+hSIDT1-ECD The extracellular domain of human SIDT1 with N-terminal hGH fusion	Q9NXL6-ECD-hGH [248-289]	1	6782.93	0		No Quan Values	HexNAc(5)Hex(5)NeuAc(1)	0	277	High	9.98	462.2	379.7	17	1.05512e-10	8.00178e-12	0	0	1.6769e-08	1.24501e-09	0	0
FALSE	High	[R].GADFDHVYSGVVNLSTENIYSFNYTSQPDQVTAVR.[V]	1xHexNAc(5)Hex(5)NeuAc(2) [N23]	1	1	1	Q9NXL6-ECD-hGH	hGH+hSIDT1-ECD The extracellular domain of human SIDT1 with N-terminal hGH fusion	Q9NXL6-ECD-hGH [255-289]	0	6301.68	0		No Quan Values	HexNAc(5)Hex(5)NeuAc(2)	0	277	High	9.58	465.4	425.2	18.5	2.62692e-10	1.94125e-11	0	0	4.17496e-08	3.12999e-09	0	0
FALSE	High	[R].GADFDHVYSGVVNLSTENIYSFNYTSQPDQVTAVR.[V]	2xDeamidated [N18; Q27]; 1xHexNAc(5)Hex(5)NeuAc(2) [N23]	1	1	1	Q9NXL6-ECD-hGH	hGH+hSIDT1-ECD The extracellular domain of human SIDT1 with N-terminal hGH fusion	Q9NXL6-ECD-hGH [255-289]	0	6303.65	0		No Quan Values	HexNAc(5)Hex(5)NeuAc(2)	1	277	High	5.64	229.1	163.3	1.4	2.30551e-06	2.02868e-07	0	0	0.000366308	0.000181785	0.000170999	0.000321647
FALSE	High	[R].GADFDHVYSGVVNLSTENIYSFNYTSQPDQVTAVR.[V]	1xHexNAc(5)Hex(6)Fuc(1) [N23]	1	1	6	Q9NXL6-ECD-hGH	hGH+hSIDT1-ECD The extracellular domain of human SIDT1 with N-terminal hGH fusion	Q9NXL6-ECD-hGH [255-289]	0	6027.6	0		No Quan Values	HexNAc(5)Hex(6)Fuc(1)	1	277	High	17.64	883.2	638.4	68.4	2.3055e-18	2.10543e-19	0	0	3.66413e-16	3.28856e-17	0	0
FALSE	High	[R].GADFDHVYSGVVNLSTENIYSFNYTSQPDQVTAVR.[V]	1xHexNAc(5)Hex(6)Fuc(1)NeuAc(1) [N23]	1	1	4	Q9NXL6-ECD-hGH	hGH+hSIDT1-ECD The extracellular domain of human SIDT1 with N-terminal hGH fusion	Q9NXL6-ECD-hGH [255-289]	0	6318.69	0		No Quan Values	HexNAc(5)Hex(6)Fuc(1)NeuAc(1)	0	277	High	18.57	901.3	844.8	154.5	2.71516e-19	2.52687e-20	0	0	4.3152e-17	4.0466e-18	0	0
FALSE	High	[R].GADFDHVYSGVVNLSTENIYSFNYTSQPDQVTAVR.[V]	1xHexNAc(5)Hex(6)Fuc(1)NeuAc(2) [N23]	1	1	1	Q9NXL6-ECD-hGH	hGH+hSIDT1-ECD The extracellular domain of human SIDT1 with N-terminal hGH fusion	Q9NXL6-ECD-hGH [255-289]	0	6609.79	0		No Quan Values	HexNAc(5)Hex(6)Fuc(1)NeuAc(2)	0	277	High	17.41	850.4	785	121.8	3.84646e-18	3.4402e-19	0	0	6.11319e-16	5.32603e-17	0	0
FALSE	High	[R].RDPFDAARGADFDHVYSGVVNLSTENIYSFNYTSQPDQVTAVR.[V]	1xDeamidated [N21]; 1xHexNAc(5)Hex(6)Fuc(1)NeuAc(2) [N31]	1	1	1	Q9NXL6-ECD-hGH	hGH+hSIDT1-ECD The extracellular domain of human SIDT1 with N-terminal hGH fusion	Q9NXL6-ECD-hGH [247-289]	2	7539.22	0		No Quan Values	HexNAc(5)Hex(6)Fuc(1)NeuAc(2)	-1	277	High	5.85	233.7	127.7	0	1.41931e-06	1.30264e-07	0	0	0.00022553	0.000181785	0.000178795	0.000335796
FALSE	High	[R].DPFDAARGADFDHVYSGVVNLSTENIYSFNYTSQPDQVTAVR.[V]	1xDeamidated [N20]; 1xHexNAc(5)Hex(6)NeuAc(2) [N30]	1	1	1	Q9NXL6-ECD-hGH	hGH+hSIDT1-ECD The extracellular domain of human SIDT1 with N-terminal hGH fusion	Q9NXL6-ECD-hGH [248-289]	1	7237.06	0		No Quan Values	HexNAc(5)Hex(6)NeuAc(2)	1	277	High	5.91	263.5	202.5	0	1.23871e-06	1.14103e-07	0	0	0.000196837	0.000181785	0.000181094	0.000340832
FALSE	High	[R].GADFDHVYSGVVNLSTENIYSFNYTSQPDQVTAVR.[V]	1xDeamidated [N18]; 1xHexNAc(5)Hex(6)NeuAc(2) [N23]	1	1	1	Q9NXL6-ECD-hGH	hGH+hSIDT1-ECD The extracellular domain of human SIDT1 with N-terminal hGH fusion	Q9NXL6-ECD-hGH [255-289]	0	6464.71	0		No Quan Values	HexNAc(5)Hex(6)NeuAc(2)	1	277	High	9.79	461.7	417.5	34.8	1.6389e-10	1.19633e-11	0	0	2.60471e-08	1.91295e-09	0	0
FALSE	High	[R].GADFDHVYSGVVNLSTENIYSFNYTSQPDQVTAVR.[V]	1xHexNAc(5)Hex(6)NeuAc(2) [N23]	1	1	1	Q9NXL6-ECD-hGH	hGH+hSIDT1-ECD The extracellular domain of human SIDT1 with N-terminal hGH fusion	Q9NXL6-ECD-hGH [255-289]	0	6463.73	0		No Quan Values	HexNAc(5)Hex(6)NeuAc(2)	-1	277	High	12.63	632.9	561.4	172.9	2.31997e-13	1.7961e-14	0	0	3.68714e-11	2.78427e-12	0	0
FALSE	High	[R].RDPFDAARGADFDHVYSGVVNLSTENIYSFNYTSQPDQVTAVR.[V]	1xDeamidated [N21]; 1xHexNAc(5)Hex(7)Fuc(1) [N31]	1	1	1	Q9NXL6-ECD-hGH	hGH+hSIDT1-ECD The extracellular domain of human SIDT1 with N-terminal hGH fusion	Q9NXL6-ECD-hGH [247-289]	2	7119.09	0		No Quan Values	HexNAc(5)Hex(7)Fuc(1)	1	277	High	2.67	110.2	84	0	0.00214803	0.00130152	0.00129702	0.00227215	0.220097	0.00875499	0.00875274	0.00910657
FALSE	High	[R].RDPFDAARGADFDHVYSGVVNLSTENIYSFNYTSQPDQVTAVR.[V]	1xHexNAc(5)Hex(7)Fuc(1) [N31]	1	1	2	Q9NXL6-ECD-hGH	hGH+hSIDT1-ECD The extracellular domain of human SIDT1 with N-terminal hGH fusion	Q9NXL6-ECD-hGH [247-289]	2	7118.1	0		No Quan Values	HexNAc(5)Hex(7)Fuc(1)	-1	277	High	3.62	120.1	95.9	3	0.000239167	0.000475794	0.000475624	0.000813449	0.0310905	0.00266929	0.00266368	0.00293568
FALSE	High	[R].GADFDHVYSGVVNLSTENIYSFNYTSQPDQVTAVR.[V]	1xHexNAc(5)Hex(7)Fuc(1)NeuAc(1) [N23]	1	1	1	Q9NXL6-ECD-hGH	hGH+hSIDT1-ECD The extracellular domain of human SIDT1 with N-terminal hGH fusion	Q9NXL6-ECD-hGH [255-289]	0	6480.75	0		No Quan Values	HexNAc(5)Hex(7)Fuc(1)NeuAc(1)	0	277	High	14.06	728.1	665.1	28.5	8.62928e-15	6.60529e-16	0	0	1.37145e-12	9.87068e-14	0	0
FALSE	High	[R].RDPFDAARGADFDHVYSGVVNLSTENIYSFNYTSQPDQVTAVR.[V]	1xHexNAc(5)Hex(7)Fuc(1)NeuAc(2) [N31]	1	1	2	Q9NXL6-ECD-hGH	hGH+hSIDT1-ECD The extracellular domain of human SIDT1 with N-terminal hGH fusion	Q9NXL6-ECD-hGH [247-289]	2	7700.29	0		No Quan Values	HexNAc(5)Hex(7)Fuc(1)NeuAc(2)	1	277	High	5.9	242	137.8	0.2	1.26591e-06	1.16495e-07	0	0	0.000201159	0.000181785	0.000180668	0.000339789
FALSE	High	[R].DPFDAARGADFDHVYSGVVNLSTENIYSFNYTSQPDQVTAVR.[V]	1xHexNAc(5)Hex(9)Fuc(1) [N30]	1	1	1	Q9NXL6-ECD-hGH	hGH+hSIDT1-ECD The extracellular domain of human SIDT1 with N-terminal hGH fusion	Q9NXL6-ECD-hGH [248-289]	1	7286.11	0		No Quan Values	HexNAc(5)Hex(9)Fuc(1)	-1	277	High	5.83	261.1	196.7	17.4	1.48244e-06	1.36106e-07	0	0	0.00023556	0.000181785	0.000177936	0.000334113
FALSE	High	[R].DPFDAARGADFDHVYSGVVNLSTENIYSFNYTSQPDQVTAVR.[V]	1xDeamidated [N20]; 1xHexNAc(6)Hex(10)Fuc(1)NeuAc(1) [N30]	1	1	1	Q9NXL6-ECD-hGH	hGH+hSIDT1-ECD The extracellular domain of human SIDT1 with N-terminal hGH fusion	Q9NXL6-ECD-hGH [248-289]	1	7943.32	0		No Quan Values	HexNAc(6)Hex(10)Fuc(1)NeuAc(1)	1	277	High	7.12	303.6	258.1	0	7.51834e-08	7.2067e-09	0	0	1.19488e-05	1.17826e-06	0	0
FALSE	High	[R].GADFDHVYSGVVNLSTENIYSFNYTSQPDQVTAVR.[V]	1xHexNAc(6)Hex(11)Fuc(1) [N23]	1	1	3	Q9NXL6-ECD-hGH	hGH+hSIDT1-ECD The extracellular domain of human SIDT1 with N-terminal hGH fusion	Q9NXL6-ECD-hGH [255-289]	0	7040.94	0		No Quan Values	HexNAc(6)Hex(11)Fuc(1)	0	277	High	15.42	784.6	756.6	51.7	3.80028e-16	3.04984e-17	0	0	6.03978e-14	4.31549e-15	0	0
FALSE	High	[R].GADFDHVYSGVVNLSTENIYSFNYTSQPDQVTAVR.[V]	1xDeamidated [N18]; 1xHexNAc(6)Hex(3)Fuc(1) [N23]	1	1	1	Q9NXL6-ECD-hGH	hGH+hSIDT1-ECD The extracellular domain of human SIDT1 with N-terminal hGH fusion	Q9NXL6-ECD-hGH [255-289]	0	5745.5	0		No Quan Values	HexNAc(6)Hex(3)Fuc(1)	1	277	High	8.02	230.4	146.8	9.5	9.63394e-09	7.12464e-10	0	0	1.53112e-06	1.13319e-07	0	0
FALSE	High	[R].GADFDHVYSGVVNLSTENIYSFNYTSQPDQVTAVR.[V]	1xHexNAc(6)Hex(3)Fuc(1) [N23]	1	1	3	Q9NXL6-ECD-hGH	hGH+hSIDT1-ECD The extracellular domain of human SIDT1 with N-terminal hGH fusion	Q9NXL6-ECD-hGH [255-289]	0	5744.52	0		No Quan Values	HexNAc(6)Hex(3)Fuc(1)	-1	277	High	14.86	714.5	650.3	150.9	1.39055e-15	1.12747e-16	0	0	2.21e-13	1.58583e-14	0	0
FALSE	High	[R].GADFDHVYSGVVNLSTENIYSFNYTSQPDQVTAVR.[V]	2xDeamidated [N18; Q27]; 1xHexNAc(6)Hex(3)Fuc(1) [N23]	1	1	1	Q9NXL6-ECD-hGH	hGH+hSIDT1-ECD The extracellular domain of human SIDT1 with N-terminal hGH fusion	Q9NXL6-ECD-hGH [255-289]	0	5746.49	0		No Quan Values	HexNAc(6)Hex(3)Fuc(1)	1	277	High	7.04	253	174.7	25.7	9.11627e-08	8.90949e-09	0	0	1.44883e-05	1.46345e-06	0	0
FALSE	High	[R].GADFDHVYSGVVNLSTENIYSFNYTSQPDQVTAVR.[V]	1xHexNAc(6)Hex(3)Fuc(1)NeuAc(1) [N23]	1	1	2	Q9NXL6-ECD-hGH	hGH+hSIDT1-ECD The extracellular domain of human SIDT1 with N-terminal hGH fusion	Q9NXL6-ECD-hGH [255-289]	0	6035.61	0		No Quan Values	HexNAc(6)Hex(3)Fuc(1)NeuAc(1)	0	277	High	14.49	687.4	653.5	47.5	3.22107e-15	2.40931e-16	0	0	5.11926e-13	3.62723e-14	0	0
FALSE	High	[R].GADFDHVYSGVVNLSTENIYSFNYTSQPDQVTAVR.[V]	1xHexNAc(6)Hex(4)Fuc(1) [N23]	1	1	1	Q9NXL6-ECD-hGH	hGH+hSIDT1-ECD The extracellular domain of human SIDT1 with N-terminal hGH fusion	Q9NXL6-ECD-hGH [255-289]	0	5906.57	0		No Quan Values	HexNAc(6)Hex(4)Fuc(1)	0	277	High	13.92	698.9	414.3	14.2	1.20689e-14	9.42694e-16	0	0	1.91811e-12	1.43507e-13	0	0
FALSE	High	[R].GADFDHVYSGVVNLSTENIYSFNYTSQPDQVTAVR.[V]	1xDeamidated [N18]; 1xHexNAc(6)Hex(4)NeuAc(1) [N23]	1	1	2	Q9NXL6-ECD-hGH	hGH+hSIDT1-ECD The extracellular domain of human SIDT1 with N-terminal hGH fusion	Q9NXL6-ECD-hGH [255-289]	0	6052.59	0		No Quan Values	HexNAc(6)Hex(4)NeuAc(1)	1	277	High	11.42	597.8	532.1	50.6	3.80295e-12	2.51197e-13	0	0	6.04403e-10	3.65839e-11	0	0
FALSE	High	[R].GADFDHVYSGVVNLSTENIYSFNYTSQPDQVTAVR.[V]	1xHexNAc(6)Hex(5)Fuc(1) [N23]	1	1	1	Q9NXL6-ECD-hGH	hGH+hSIDT1-ECD The extracellular domain of human SIDT1 with N-terminal hGH fusion	Q9NXL6-ECD-hGH [255-289]	0	6068.62	0	12642098		HexNAc(6)Hex(5)Fuc(1)	0	277	High	16.64	825.7	727	4.5	2.3055e-17	1.75779e-18	0	0	3.66413e-15	2.75889e-16	0	0	91.66
FALSE	High	[R].GADFDHVYSGVVNLSTENIYSFNYTSQPDQVTAVR.[V]	1xDeamidated [N]; 1xHexNAc(6)Hex(5)Fuc(1)NeuAc(1) [N23]	1	1	2	Q9NXL6-ECD-hGH	hGH+hSIDT1-ECD The extracellular domain of human SIDT1 with N-terminal hGH fusion	Q9NXL6-ECD-hGH [255-289]	0	6360.7	0		No Quan Values	HexNAc(6)Hex(5)Fuc(1)NeuAc(1)	1	277	High	8.51	466.9	343.4	17.9	3.07171e-09	2.29854e-10	0	0	4.88186e-07	3.73735e-08	0	0
FALSE	High	[R].GADFDHVYSGVVNLSTENIYSFNYTSQPDQVTAVR.[V]	1xHexNAc(6)Hex(5)Fuc(1)NeuAc(1) [N23]	1	1	2	Q9NXL6-ECD-hGH	hGH+hSIDT1-ECD The extracellular domain of human SIDT1 with N-terminal hGH fusion	Q9NXL6-ECD-hGH [255-289]	0	6359.72	0	2.89436e+06		HexNAc(6)Hex(5)Fuc(1)NeuAc(1)	-1	277	High	10.61	454.6	449	137.7	2.44297e-11	1.53998e-12	0	0	3.88262e-09	2.42737e-10	0	0	93.61
FALSE	High	[R].GADFDHVYSGVVNLSTENIYSFNYTSQPDQVTAVR.[V]	1xHexNAc(6)Hex(5)Fuc(1)NeuAc(2) [N23]	1	1	5	Q9NXL6-ECD-hGH	hGH+hSIDT1-ECD The extracellular domain of human SIDT1 with N-terminal hGH fusion	Q9NXL6-ECD-hGH [255-289]	0	6650.81	0		No Quan Values	HexNAc(6)Hex(5)Fuc(1)NeuAc(2)	0	277	High	18.6	853.3	788.5	66.9	2.51827e-19	2.39087e-20	0	0	4.00229e-17	3.81495e-18	0	0
FALSE	High	[R].RDPFDAARGADFDHVYSGVVNLSTENIYSFNYTSQPDQVTAVR.[V]	1xDeamidated [N21]; 1xHexNAc(6)Hex(5)Fuc(1)NeuAc(2) [N31]	1	1	1	Q9NXL6-ECD-hGH	hGH+hSIDT1-ECD The extracellular domain of human SIDT1 with N-terminal hGH fusion	Q9NXL6-ECD-hGH [247-289]	2	7580.25	0		No Quan Values	HexNAc(6)Hex(5)Fuc(1)NeuAc(2)	0	277	High	4.67	203	200.9	0	2.12135e-05	1.42318e-06	0	0	0.00336246	0.00133789	0.00132217	0.00195695
FALSE	High	[R].DPFDAARGADFDHVYSGVVNLSTENIYSFNYTSQPDQVTAVR.[V]	1xDeamidated [N20]; 1xHexNAc(6)Hex(5)Fuc(1)NeuAc(3) [N30]	1	1	1	Q9NXL6-ECD-hGH	hGH+hSIDT1-ECD The extracellular domain of human SIDT1 with N-terminal hGH fusion	Q9NXL6-ECD-hGH [248-289]	1	7715.24	0		No Quan Values	HexNAc(6)Hex(5)Fuc(1)NeuAc(3)	1	277	High	7.01	271.3	232.9	0	9.71867e-08	9.44062e-09	0	0	1.54457e-05	1.56192e-06	0	0
FALSE	High	[R].DPFDAARGADFDHVYSGVVNLSTENIYSFNYTSQPDQVTAVR.[V]	1xHexNAc(6)Hex(5)Fuc(1)NeuAc(3) [N30]	1	1	1	Q9NXL6-ECD-hGH	hGH+hSIDT1-ECD The extracellular domain of human SIDT1 with N-terminal hGH fusion	Q9NXL6-ECD-hGH [248-289]	1	7714.26	0		No Quan Values	HexNAc(6)Hex(5)Fuc(1)NeuAc(3)	1	277	High	8.06	403.1	369.4	7.1	8.65537e-09	6.53303e-10	0	0	1.3756e-06	1.05649e-07	0	0
FALSE	High	[R].RDPFDAARGADFDHVYSGVVNLSTENIYSFNYTSQPDQVTAVR.[V]	2xDeamidated [N21; Q35]; 1xHexNAc(6)Hex(5)Fuc(1)NeuAc(3) [N31]	1	1	1	Q9NXL6-ECD-hGH	hGH+hSIDT1-ECD The extracellular domain of human SIDT1 with N-terminal hGH fusion	Q9NXL6-ECD-hGH [247-289]	2	7872.33	0		No Quan Values	HexNAc(6)Hex(5)Fuc(1)NeuAc(3)	1	277	High	2.68	100.6	79.2	0	0.00207694	0.00130152	0.00129926	0.00227503	0.214407	0.00825487	0.00825168	0.00838678
FALSE	High	[R].DPFDAARGADFDHVYSGVVNLSTENIYSFNYTSQPDQVTAVR.[V]	1xDeamidated [N25]; 1xHexNAc(6)Hex(6)Fuc(1) [N30]	1	1	1	Q9NXL6-ECD-hGH	hGH+hSIDT1-ECD The extracellular domain of human SIDT1 with N-terminal hGH fusion	Q9NXL6-ECD-hGH [248-289]	1	7004.01	0		No Quan Values	HexNAc(6)Hex(6)Fuc(1)	-1	277	High	2.9	202.7	93.3	3	0.00126759	0.00090009	0.000884369	0.00128833	0.143286	0.00579405	0.005791	0.00529367
FALSE	High	[R].GADFDHVYSGVVNLSTENIYSFNYTSQPDQVTAVR.[V]	1xHexNAc(6)Hex(6)Fuc(1) [N23]	1	1	5	Q9NXL6-ECD-hGH	hGH+hSIDT1-ECD The extracellular domain of human SIDT1 with N-terminal hGH fusion	Q9NXL6-ECD-hGH [255-289]	0	6230.68	0		No Quan Values	HexNAc(6)Hex(6)Fuc(1)	1	277	High	13.47	679.9	660.4	44.4	3.37473e-14	2.43547e-15	0	0	5.36346e-12	3.92926e-13	0	0
FALSE	High	[R].GADFDHVYSGVVNLSTENIYSFNYTSQPDQVTAVR.[V]	1xHexNAc(6)Hex(6)Fuc(1)NeuAc(1) [N23]	1	1	5	Q9NXL6-ECD-hGH	hGH+hSIDT1-ECD The extracellular domain of human SIDT1 with N-terminal hGH fusion	Q9NXL6-ECD-hGH [255-289]	0	6521.77	0		No Quan Values	HexNAc(6)Hex(6)Fuc(1)NeuAc(1)	1	277	High	17.6	815.9	760.9	98.2	2.51827e-18	2.20795e-19	0	0	4.00229e-16	3.46358e-17	0	0
FALSE	High	[R].DPFDAARGADFDHVYSGVVNLSTENIYSFNYTSQPDQVTAVR.[V]	1xHexNAc(6)Hex(6)Fuc(1)NeuAc(3) [N30]	1	1	2	Q9NXL6-ECD-hGH	hGH+hSIDT1-ECD The extracellular domain of human SIDT1 with N-terminal hGH fusion	Q9NXL6-ECD-hGH [248-289]	1	7876.31	0		No Quan Values	HexNAc(6)Hex(6)Fuc(1)NeuAc(3)	1	277	High	7.47	339.9	315.4	10.5	3.36046e-08	3.13487e-09	0	0	5.34075e-06	5.09861e-07	0	0
FALSE	High	[R].DPFDAARGADFDHVYSGVVNLSTENIYSFNYTSQPDQVTAVR.[V]	1xHexNAc(6)Hex(6)NeuAc(1) [N30]	1	1	1	Q9NXL6-ECD-hGH	hGH+hSIDT1-ECD The extracellular domain of human SIDT1 with N-terminal hGH fusion	Q9NXL6-ECD-hGH [248-289]	1	7148.06	0		No Quan Values	HexNAc(6)Hex(6)NeuAc(1)	-1	277	High	8.31	331.8	270.9	21	4.8703e-09	3.26581e-10	0	0	7.74036e-07	5.40947e-08	0	0
FALSE	High	[R].GADFDHVYSGVVNLSTENIYSFNYTSQPDQVTAVR.[V]	1xHexNAc(6)Hex(6)NeuAc(1) [N23]	1	1	2	Q9NXL6-ECD-hGH	hGH+hSIDT1-ECD The extracellular domain of human SIDT1 with N-terminal hGH fusion	Q9NXL6-ECD-hGH [255-289]	0	6375.71	0		No Quan Values	HexNAc(6)Hex(6)NeuAc(1)	-1	277	High	13.71	613.2	541.7	130.7	1.94277e-14	1.4141e-15	0	0	3.08765e-12	2.14741e-13	0	0
FALSE	High	[R].DPFDAARGADFDHVYSGVVNLSTENIYSFNYTSQPDQVTAVR.[V]	1xHexNAc(6)Hex(6)NeuAc(2) [N30]	1	1	1	Q9NXL6-ECD-hGH	hGH+hSIDT1-ECD The extracellular domain of human SIDT1 with N-terminal hGH fusion	Q9NXL6-ECD-hGH [248-289]	1	7439.16	0		No Quan Values	HexNAc(6)Hex(6)NeuAc(2)	0	277	High	5.59	252.1	187.4	11	2.54109e-06	2.27407e-07	0	0	0.000403725	0.000181785	0.000169119	0.00031837
FALSE	High	[R].GADFDHVYSGVVNLSTENIYSFNYTSQPDQVTAVR.[V]	1xDeamidated [N18]; 1xHexNAc(6)Hex(6)NeuAc(2) [N23]	1	1	1	Q9NXL6-ECD-hGH	hGH+hSIDT1-ECD The extracellular domain of human SIDT1 with N-terminal hGH fusion	Q9NXL6-ECD-hGH [255-289]	0	6667.79	0		No Quan Values	HexNAc(6)Hex(6)NeuAc(2)	1	277	High	13.41	655.7	610.3	66.3	3.84646e-14	2.83901e-15	0	0	6.11319e-12	4.43791e-13	0	0
FALSE	High	[R].GADFDHVYSGVVNLSTENIYSFNYTSQPDQVTAVR.[V]	2xDeamidated [N18; Q27]; 1xHexNAc(6)Hex(6)NeuAc(2) [N23]	1	1	1	Q9NXL6-ECD-hGH	hGH+hSIDT1-ECD The extracellular domain of human SIDT1 with N-terminal hGH fusion	Q9NXL6-ECD-hGH [255-289]	0	6668.78	0		No Quan Values	HexNAc(6)Hex(6)NeuAc(2)	1	277	High	7.33	256.9	225.3	11.6	4.63204e-08	4.43557e-09	0	0	7.36166e-06	7.23009e-07	0	0
FALSE	High	[R].GADFDHVYSGVVNLSTENIYSFNYTSQPDQVTAVR.[V]	1xDeamidated [N18]; 1xHexNAc(6)Hex(7) [N23]	1	1	1	Q9NXL6-ECD-hGH	hGH+hSIDT1-ECD The extracellular domain of human SIDT1 with N-terminal hGH fusion	Q9NXL6-ECD-hGH [255-289]	0	6247.66	0		No Quan Values	HexNAc(6)Hex(7)	1	277	High	3.01	115.4	66.5	19.8	0.000974083	0.000809904	0.000788022	0.00104849	0.113385	0.00470304	0.0047024	0.00437243
FALSE	High	[R].GADFDHVYSGVVNLSTENIYSFNYTSQPDQVTAVR.[V]	1xHexNAc(6)Hex(7)Fuc(1) [N23]	1	1	3	Q9NXL6-ECD-hGH	hGH+hSIDT1-ECD The extracellular domain of human SIDT1 with N-terminal hGH fusion	Q9NXL6-ECD-hGH [255-289]	0	6392.73	0		No Quan Values	HexNAc(6)Hex(7)Fuc(1)	-1	277	High	17.64	891.6	805.9	122.6	2.29373e-18	2.04076e-19	0	0	3.64543e-16	3.17806e-17	0	0
FALSE	High	[R].GADFDHVYSGVVNLSTENIYSFNYTSQPDQVTAVR.[V]	2xDeamidated [N18; Q27]; 1xHexNAc(6)Hex(7)Fuc(1) [N23]	1	1	1	Q9NXL6-ECD-hGH	hGH+hSIDT1-ECD The extracellular domain of human SIDT1 with N-terminal hGH fusion	Q9NXL6-ECD-hGH [255-289]	0	6394.7	0		No Quan Values	HexNAc(6)Hex(7)Fuc(1)	1	277	High	14.27	683.4	563	84	5.37966e-15	4.04295e-16	0	0	8.5499e-13	6.13029e-14	0	0
FALSE	High	[R].DPFDAARGADFDHVYSGVVNLSTENIYSFNYTSQPDQVTAVR.[V]	1xDeamidated [N20]; 1xHexNAc(6)Hex(7)Fuc(1)NeuAc(1) [N30]	1	1	1	Q9NXL6-ECD-hGH	hGH+hSIDT1-ECD The extracellular domain of human SIDT1 with N-terminal hGH fusion	Q9NXL6-ECD-hGH [248-289]	1	7457.16	0		No Quan Values	HexNAc(6)Hex(7)Fuc(1)NeuAc(1)	-1	277	High	6.77	258.9	179.4	0	1.71714e-07	1.77429e-08	0	0	2.729e-05	2.96594e-06	0	0
FALSE	High	[R].GADFDHVYSGVVNLSTENIYSFNYTSQPDQVTAVR.[V]	1xHexNAc(6)Hex(7)Fuc(1)NeuAc(1) [N23]	1	1	1	Q9NXL6-ECD-hGH	hGH+hSIDT1-ECD The extracellular domain of human SIDT1 with N-terminal hGH fusion	Q9NXL6-ECD-hGH [255-289]	0	6683.82	0		No Quan Values	HexNAc(6)Hex(7)Fuc(1)NeuAc(1)	0	277	High	16.25	759	481.3	45.9	5.64957e-17	3.50369e-18	0	0	8.97886e-15	5.44444e-16	0	0
FALSE	High	[R].GADFDHVYSGVVNLSTENIYSFNYTSQPDQVTAVR.[V]	1xHexNAc(6)Hex(7)Fuc(1)NeuAc(2) [N23]	1	1	1	Q9NXL6-ECD-hGH	hGH+hSIDT1-ECD The extracellular domain of human SIDT1 with N-terminal hGH fusion	Q9NXL6-ECD-hGH [255-289]	0	6974.92	0		No Quan Values	HexNAc(6)Hex(7)Fuc(1)NeuAc(2)	0	277	High	24.6	1171.2	1125.9	169.6	2.51827e-25	3.0547e-26	0	0	4.00229e-23	4.70872e-24	0	0
FALSE	High	[R].RDPFDAARGADFDHVYSGVVNLSTENIYSFNYTSQPDQVTAVR.[V]	1xHexNAc(6)Hex(7)Fuc(1)NeuAc(3) [N31]	1	1	1	Q9NXL6-ECD-hGH	hGH+hSIDT1-ECD The extracellular domain of human SIDT1 with N-terminal hGH fusion	Q9NXL6-ECD-hGH [247-289]	2	8194.47	1	1.8899e+06		HexNAc(6)Hex(7)Fuc(1)NeuAc(3)	1	277	High	7.69	300.6	261.4	8.6	2.03193e-08	1.72348e-09	0	0	3.22935e-06	2.74258e-07	0	0	88.73
FALSE	High	[R].DPFDAARGADFDHVYSGVVNLSTENIYSFNYTSQPDQVTAVR.[V]	1xDeamidated [N25]; 1xHexNAc(6)Hex(7)Fuc(1)NeuAc(4) [N30]	1	1	1	Q9NXL6-ECD-hGH	hGH+hSIDT1-ECD The extracellular domain of human SIDT1 with N-terminal hGH fusion	Q9NXL6-ECD-hGH [248-289]	1	8330.45	0		No Quan Values	HexNAc(6)Hex(7)Fuc(1)NeuAc(4)	2	277	High	6.96	270.9	266.1	4.3	1.08489e-07	1.08275e-08	0	0	1.72419e-05	1.78143e-06	0	0
FALSE	High	[R].DPFDAARGADFDHVYSGVVNLSTENIYSFNYTSQPDQVTAVR.[V]	2xDeamidated [N25; Q34]; 1xHexNAc(6)Hex(7)Fuc(1)NeuAc(4) [N30]	1	1	1	Q9NXL6-ECD-hGH	hGH+hSIDT1-ECD The extracellular domain of human SIDT1 with N-terminal hGH fusion	Q9NXL6-ECD-hGH [248-289]	1	8331.43	0		No Quan Values	HexNAc(6)Hex(7)Fuc(1)NeuAc(4)	2	277	High	4.62	178.6	177.3	3.6	2.37925e-05	1.55188e-06	0	0	0.00377002	0.00133789	0.00131502	0.00194553
FALSE	High	[R].GADFDHVYSGVVNLSTENIYSFNYTSQPDQVTAVR.[V]	1xHexNAc(6)Hex(7)Fuc(1)NeuAc(4) [N23]	1	1	2	Q9NXL6-ECD-hGH	hGH+hSIDT1-ECD The extracellular domain of human SIDT1 with N-terminal hGH fusion	Q9NXL6-ECD-hGH [255-289]	0	7557.11	0	1.62391e+06		HexNAc(6)Hex(7)Fuc(1)NeuAc(4)	0	277	High	13.46	699.9	684.1	14.9	3.48359e-14	2.57327e-15	0	0	5.53648e-12	4.01055e-13	0	0	89.31
FALSE	High	[R].RDPFDAARGADFDHVYSGVVNLSTENIYSFNYTSQPDQVTAVR.[V]	1xHexNAc(6)Hex(7)Fuc(1)NeuAc(4) [N31]	1	1	1	Q9NXL6-ECD-hGH	hGH+hSIDT1-ECD The extracellular domain of human SIDT1 with N-terminal hGH fusion	Q9NXL6-ECD-hGH [247-289]	2	8485.56	0		No Quan Values	HexNAc(6)Hex(7)Fuc(1)NeuAc(4)	2	277	High	7.44	265	210.6	8.6	3.66296e-08	3.42071e-09	0	0	5.82152e-06	5.60014e-07	0	0
FALSE	High	[R].RDPFDAARGADFDHVYSGVVNLSTENIYSFNYTSQPDQVTAVR.[V]	2xDeamidated [N21; Q35]; 1xHexNAc(6)Hex(7)Fuc(1)NeuAc(4) [N31]	1	1	1	Q9NXL6-ECD-hGH	hGH+hSIDT1-ECD The extracellular domain of human SIDT1 with N-terminal hGH fusion	Q9NXL6-ECD-hGH [247-289]	2	8487.53	0		No Quan Values	HexNAc(6)Hex(7)Fuc(1)NeuAc(4)	2	277	High	2.85	112.9	67.5	0	0.0014276	0.000993158	0.000989555	0.00154123	0.158363	0.00589932	0.00588774	0.00527108
FALSE	High	[R].GADFDHVYSGVVNLSTENIYSFNYTSQPDQVTAVR.[V]	2xDeamidated [Q27; N]; 1xHexNAc(6)Hex(7)NeuAc(1) [N23]	1	1	2	Q9NXL6-ECD-hGH	hGH+hSIDT1-ECD The extracellular domain of human SIDT1 with N-terminal hGH fusion	Q9NXL6-ECD-hGH [255-289]	0	6539.73	0	1.62815e+06		HexNAc(6)Hex(7)NeuAc(1)	1	277	High	8.84	549.4	315.3	47.3	1.45939e-09	1.09651e-10	0	0	2.31941e-07	1.81973e-08	0	0	93.67
FALSE	High	[R].DPFDAARGADFDHVYSGVVNLSTENIYSFNYTSQPDQVTAVR.[V]	1xDeamidated [N20]; 1xHexNAc(6)Hex(7)NeuAc(2) [N30]	1	1	1	Q9NXL6-ECD-hGH	hGH+hSIDT1-ECD The extracellular domain of human SIDT1 with N-terminal hGH fusion	Q9NXL6-ECD-hGH [248-289]	1	7602.2	0		No Quan Values	HexNAc(6)Hex(7)NeuAc(2)	1	277	High	7.45	244.5	205.2	0	3.58165e-08	3.30261e-09	0	0	5.69229e-06	5.38724e-07	0	0
FALSE	High	[R].DPFDAARGADFDHVYSGVVNLSTENIYSFNYTSQPDQVTAVR.[V]	2xDeamidated [N20; Q34]; 1xHexNAc(6)Hex(7)NeuAc(2) [N30]	1	1	1	Q9NXL6-ECD-hGH	hGH+hSIDT1-ECD The extracellular domain of human SIDT1 with N-terminal hGH fusion	Q9NXL6-ECD-hGH [248-289]	1	7603.18	0		No Quan Values	HexNAc(6)Hex(7)NeuAc(2)	1	277	High	3.94	158.8	106.6	0	0.000114117	0.000126167	0.000122234	0.000276549	0.0154294	0.00186033	0.00185688	0.00271592
FALSE	High	[R].RDPFDAARGADFDHVYSGVVNLSTENIYSFNYTSQPDQVTAVR.[V]	1xHexNAc(6)Hex(7)NeuAc(2) [N31]	1	1	2	Q9NXL6-ECD-hGH	hGH+hSIDT1-ECD The extracellular domain of human SIDT1 with N-terminal hGH fusion	Q9NXL6-ECD-hGH [247-289]	2	7757.31	0		No Quan Values	HexNAc(6)Hex(7)NeuAc(2)	-1	277	High	7.41	255.8	201.9	10.4	3.87593e-08	3.63876e-09	0	0	6.15999e-06	5.92006e-07	0	0
FALSE	High	[R].DPFDAARGADFDHVYSGVVNLSTENIYSFNYTSQPDQVTAVR.[V]	1xHexNAc(6)Hex(7)NeuAc(3) [N30]	1	1	1	Q9NXL6-ECD-hGH	hGH+hSIDT1-ECD The extracellular domain of human SIDT1 with N-terminal hGH fusion	Q9NXL6-ECD-hGH [248-289]	1	7892.31	0		No Quan Values	HexNAc(6)Hex(7)NeuAc(3)	0	277	High	8.14	308.9	280.5	12.9	7.2135e-09	5.16241e-10	0	0	1.14644e-06	8.34375e-08	0	0
FALSE	High	[R].GADFDHVYSGVVNLSTENIYSFNYTSQPDQVTAVR.[V]	1xHexNAc(6)Hex(7)NeuAc(3) [N23]	1	1	1	Q9NXL6-ECD-hGH	hGH+hSIDT1-ECD The extracellular domain of human SIDT1 with N-terminal hGH fusion	Q9NXL6-ECD-hGH [255-289]	0	7119.96	0		No Quan Values	HexNAc(6)Hex(7)NeuAc(3)	1	277	High	14.57	704.4	648.8	87.3	2.71516e-15	2.04388e-16	0	0	4.3152e-13	3.0617e-14	0	0
FALSE	High	[R].RDPFDAARGADFDHVYSGVVNLSTENIYSFNYTSQPDQVTAVR.[V]	1xHexNAc(6)Hex(7)NeuAc(3) [N31]	1	1	1	Q9NXL6-ECD-hGH	hGH+hSIDT1-ECD The extracellular domain of human SIDT1 with N-terminal hGH fusion	Q9NXL6-ECD-hGH [247-289]	2	8048.41	0		No Quan Values	HexNAc(6)Hex(7)NeuAc(3)	0	277	High	7.06	249.9	187.8	8.6	8.80399e-08	8.59454e-09	0	0	1.3992e-05	1.41008e-06	0	0
FALSE	High	[R].RDPFDAARGADFDHVYSGVVNLSTENIYSFNYTSQPDQVTAVR.[V]	1xHexNAc(6)Hex(7)NeuAc(4) [N31]	1	1	1	Q9NXL6-ECD-hGH	hGH+hSIDT1-ECD The extracellular domain of human SIDT1 with N-terminal hGH fusion	Q9NXL6-ECD-hGH [247-289]	2	8339.5	0		No Quan Values	HexNAc(6)Hex(7)NeuAc(4)	0	277	High	7.8	323.3	306.3	0.9	1.56944e-08	1.18907e-09	0	0	2.49431e-06	1.86925e-07	0	0
FALSE	High	[R].GADFDHVYSGVVNLSTENIYSFNYTSQPDQVTAVR.[V]	2xDeamidated [N18; Q27]; 1xHexNAc(6)Hex(8)Fuc(1)NeuAc(1) [N23]	1	1	1	Q9NXL6-ECD-hGH	hGH+hSIDT1-ECD The extracellular domain of human SIDT1 with N-terminal hGH fusion	Q9NXL6-ECD-hGH [255-289]	0	6847.85	0		No Quan Values	HexNAc(6)Hex(8)Fuc(1)NeuAc(1)	1	277	High	9.91	524.6	462.3	44.6	1.24073e-10	9.33532e-12	0	0	1.9719e-08	1.45888e-09	0	0
FALSE	High	[R].GADFDHVYSGVVNLSTENIYSFNYTSQPDQVTAVR.[V]	1xHexNAc(6)Hex(8)NeuAc(1) [N23]	1	1	2	Q9NXL6-ECD-hGH	hGH+hSIDT1-ECD The extracellular domain of human SIDT1 with N-terminal hGH fusion	Q9NXL6-ECD-hGH [255-289]	0	6699.82	0		No Quan Values	HexNAc(6)Hex(8)NeuAc(1)	0	277	High	15.14	704.3	609.7	21.4	7.22626e-16	5.52688e-17	0	0	1.14847e-13	7.89213e-15	0	0
FALSE	High	[R].GADFDHVYSGVVNLSTENIYSFNYTSQPDQVTAVR.[V]	2xDeamidated [N18; Q27]; 1xHexNAc(6)Hex(8)NeuAc(1) [N23]	1	1	1	Q9NXL6-ECD-hGH	hGH+hSIDT1-ECD The extracellular domain of human SIDT1 with N-terminal hGH fusion	Q9NXL6-ECD-hGH [255-289]	0	6701.79	0		No Quan Values	HexNAc(6)Hex(8)NeuAc(1)	1	277	High	6.77	303.9	303.9	29.4	1.71777e-07	1.77736e-08	0	0	2.72999e-05	2.97141e-06	0	0
FALSE	High	[R].RDPFDAARGADFDHVYSGVVNLSTENIYSFNYTSQPDQVTAVR.[V]	1xHexNAc(6)Hex(8)NeuAc(1) [N21]	1	1	1	Q9NXL6-ECD-hGH	hGH+hSIDT1-ECD The extracellular domain of human SIDT1 with N-terminal hGH fusion	Q9NXL6-ECD-hGH [247-289]	2	7628.27	0		No Quan Values	HexNAc(6)Hex(8)NeuAc(1)	0	277	High	4.38	219.1	176.9	0.2	4.15345e-05	0.000126167	0.000125865	0.000282008	0.00611357	0.00145751	0.00144949	0.00220143
FALSE	High	[R].GADFDHVYSGVVNLSTENIYSFNYTSQPDQVTAVR.[V]	1xHexNAc(6)Hex(9)Fuc(1)NeuAc(2) [N23]	1	1	1	Q9NXL6-ECD-hGH	hGH+hSIDT1-ECD The extracellular domain of human SIDT1 with N-terminal hGH fusion	Q9NXL6-ECD-hGH [255-289]	0	7299.03	0		No Quan Values	HexNAc(6)Hex(9)Fuc(1)NeuAc(2)	1	277	High	16.41	828	741.4	103.1	3.84646e-17	2.58015e-18	0	0	6.11319e-15	4.11561e-16	0	0
FALSE	High	[R].RDPFDAARGADFDHVYSGVVNLSTENIYSFNYTSQPDQVTAVR.[V]	1xHexNAc(6)Hex(9)Fuc(1)NeuAc(2) [N31]	1	1	1	Q9NXL6-ECD-hGH	hGH+hSIDT1-ECD The extracellular domain of human SIDT1 with N-terminal hGH fusion	Q9NXL6-ECD-hGH [247-289]	2	8227.48	0		No Quan Values	HexNAc(6)Hex(9)Fuc(1)NeuAc(2)	-2	277	High	7.74	287	257.9	8.6	1.8257e-08	1.4406e-09	0	0	2.90158e-06	2.31133e-07	0	0
FALSE	High	[R].RDPFDAARGADFDHVYSGVVNLSTENIYSFNYTSQPDQVTAVR.[V]	1xDeamidated [N21]; 1xHexNAc(7)Hex(3) [N31]	1	1	1	Q9NXL6-ECD-hGH	hGH+hSIDT1-ECD The extracellular domain of human SIDT1 with N-terminal hGH fusion	Q9NXL6-ECD-hGH [247-289]	2	6730.97	0		No Quan Values	HexNAc(7)Hex(3)	0	277	High	3.05	190	118.6	0	0.000900491	0.000809904	0.000797812	0.00106045	0.104976	0.00382357	0.00382253	0.00365249
FALSE	High	[R].DPFDAARGADFDHVYSGVVNLSTENIYSFNYTSQPDQVTAVR.[V]	2xDeamidated [N20; Q34]; 1xHexNAc(7)Hex(3)Fuc(1) [N30]	1	1	1	Q9NXL6-ECD-hGH	hGH+hSIDT1-ECD The extracellular domain of human SIDT1 with N-terminal hGH fusion	Q9NXL6-ECD-hGH [248-289]	1	6721.92	0		No Quan Values	HexNAc(7)Hex(3)Fuc(1)	1	277	High	1.94	114	14.9	0	0.0115249	0.00214614	0.00213306	0.00237473	0.601211	0.0329257	0.0329179	0.0438344
FALSE	High	[R].DPFDAARGADFDHVYSGVVNLSTENIYSFNYTSQPDQVTAVR.[V]	2xDeamidated [N20; Q34]; 1xHexNAc(7)Hex(4) [N30]	1	1	1	Q9NXL6-ECD-hGH	hGH+hSIDT1-ECD The extracellular domain of human SIDT1 with N-terminal hGH fusion	Q9NXL6-ECD-hGH [248-289]	1	6737.91	0		No Quan Values	HexNAc(7)Hex(4)	1	277	High	2.23	134.5	36.8	0	0.00584987	0.00166216	0.00165734	0.00218235	0.433331	0.0198999	0.019895	0.0236714
FALSE	High	[R].GADFDHVYSGVVNLSTENIYSFNYTSQPDQVTAVR.[V]	1xHexNAc(7)Hex(6) [N23]	1	1	1	Q9NXL6-ECD-hGH	hGH+hSIDT1-ECD The extracellular domain of human SIDT1 with N-terminal hGH fusion	Q9NXL6-ECD-hGH [255-289]	0	6287.7	0		No Quan Values	HexNAc(7)Hex(6)	1	277	High	12.07	618	618	15.4	8.52566e-13	6.0097e-14	0	0	1.35498e-10	8.89528e-12	0	0
FALSE	High	[R].DPFDAARGADFDHVYSGVVNLSTENIYSFNYTSQPDQVTAVR.[V]	1xDeamidated [N20]; 1xHexNAc(7)Hex(6)Fuc(1) [N30]	1	1	1	Q9NXL6-ECD-hGH	hGH+hSIDT1-ECD The extracellular domain of human SIDT1 with N-terminal hGH fusion	Q9NXL6-ECD-hGH [248-289]	1	7207.09	0		No Quan Values	HexNAc(7)Hex(6)Fuc(1)	1	277	High	3.03	182.9	148.5	0	0.000929921	0.000809904	0.000795545	0.00105708	0.108181	0.00395688	0.0039445	0.00363731
FALSE	High	[R].DPFDAARGADFDHVYSGVVNLSTENIYSFNYTSQPDQVTAVR.[V]	1xDeamidated [N25]; 1xHexNAc(7)Hex(6)Fuc(1)NeuAc(4) [N30]	1	1	1	Q9NXL6-ECD-hGH	hGH+hSIDT1-ECD The extracellular domain of human SIDT1 with N-terminal hGH fusion	Q9NXL6-ECD-hGH [248-289]	1	8371.47	0		No Quan Values	HexNAc(7)Hex(6)Fuc(1)NeuAc(4)	2	277	High	6.72	287.9	213.2	4.7	1.88641e-07	1.99049e-08	0	0	2.99801e-05	3.34553e-06	0	0
FALSE	High	[R].DPFDAARGADFDHVYSGVVNLSTENIYSFNYTSQPDQVTAVR.[V]	1xHexNAc(7)Hex(6)Fuc(1)NeuAc(4) [N30]	1	1	3	Q9NXL6-ECD-hGH	hGH+hSIDT1-ECD The extracellular domain of human SIDT1 with N-terminal hGH fusion	Q9NXL6-ECD-hGH [248-289]	1	8370.49	0		No Quan Values	HexNAc(7)Hex(6)Fuc(1)NeuAc(4)	0	277	High	8.82	375.8	328	7.5	1.50009e-09	1.12266e-10	0	0	2.3841e-07	1.86711e-08	0	0
FALSE	High	[R].GADFDHVYSGVVNLSTENIYSFNYTSQPDQVTAVR.[V]	1xHexNAc(7)Hex(6)Fuc(1)NeuAc(4) [N23]	1	1	3	Q9NXL6-ECD-hGH	hGH+hSIDT1-ECD The extracellular domain of human SIDT1 with N-terminal hGH fusion	Q9NXL6-ECD-hGH [255-289]	0	7598.14	0	1.61556e+06		HexNAc(7)Hex(6)Fuc(1)NeuAc(4)	1	277	High	12.27	586.2	524.7	1.7	5.37966e-13	4.06111e-14	0	0	8.5499e-11	6.21778e-12	0	0	89.33
FALSE	High	[R].RDPFDAARGADFDHVYSGVVNLSTENIYSFNYTSQPDQVTAVR.[V]	1xHexNAc(7)Hex(6)Fuc(1)NeuAc(4) [N31]	1	1	2	Q9NXL6-ECD-hGH	hGH+hSIDT1-ECD The extracellular domain of human SIDT1 with N-terminal hGH fusion	Q9NXL6-ECD-hGH [247-289]	2	8526.59	0		No Quan Values	HexNAc(7)Hex(6)Fuc(1)NeuAc(4)	0	277	High	7.95	343.7	307.3	8.6	1.10937e-08	8.24e-10	0	0	1.76312e-06	1.3017e-07	0	0
FALSE	High	[R].DPFDAARGADFDHVYSGVVNLSTENIYSFNYTSQPDQVTAVR.[V]	1xDeamidated [N20]; 1xHexNAc(7)Hex(7)Fuc(1) [N30]	1	1	3	Q9NXL6-ECD-hGH	hGH+hSIDT1-ECD The extracellular domain of human SIDT1 with N-terminal hGH fusion	Q9NXL6-ECD-hGH [248-289]	1	7369.14	0		No Quan Values	HexNAc(7)Hex(7)Fuc(1)	1	277	High	5.96	256	251.8	0	1.08559e-06	1.00548e-07	0	0	0.000172509	1.65128e-05	0	0
FALSE	High	[R].DPFDAARGADFDHVYSGVVNLSTENIYSFNYTSQPDQVTAVR.[V]	1xHexNAc(7)Hex(7)Fuc(1) [N30]	1	1	1	Q9NXL6-ECD-hGH	hGH+hSIDT1-ECD The extracellular domain of human SIDT1 with N-terminal hGH fusion	Q9NXL6-ECD-hGH [248-289]	1	7368.16	0		No Quan Values	HexNAc(7)Hex(7)Fuc(1)	1	277	High	3.72	195.2	180.7	13.8	0.00019264	0.000126167	0.000120019	0.000273	0.0253199	0.00240113	0.00239774	0.00295381
FALSE	High	[R].DPFDAARGADFDHVYSGVVNLSTENIYSFNYTSQPDQVTAVR.[V]	1xHexNAc(7)Hex(7)Fuc(1)NeuAc(2) [N30]	1	1	3	Q9NXL6-ECD-hGH	hGH+hSIDT1-ECD The extracellular domain of human SIDT1 with N-terminal hGH fusion	Q9NXL6-ECD-hGH [248-289]	1	7950.35	0		No Quan Values	HexNAc(7)Hex(7)Fuc(1)NeuAc(2)	1	277	High	9.35	418.7	410.3	10	4.4226e-10	3.25457e-11	0	0	7.02883e-08	5.25643e-09	0	0
FALSE	High	[R].GADFDHVYSGVVNLSTENIYSFNYTSQPDQVTAVR.[V]	1xDeamidated [N18]; 1xHexNAc(7)Hex(7)Fuc(1)NeuAc(2) [N23]	1	1	1	Q9NXL6-ECD-hGH	hGH+hSIDT1-ECD The extracellular domain of human SIDT1 with N-terminal hGH fusion	Q9NXL6-ECD-hGH [255-289]	0	7178.98	0		No Quan Values	HexNAc(7)Hex(7)Fuc(1)NeuAc(2)	1	277	High	16.57	829.6	760.1	97.3	2.71516e-17	1.91172e-18	0	0	4.3152e-15	2.97291e-16	0	0
FALSE	High	[R].GADFDHVYSGVVNLSTENIYSFNYTSQPDQVTAVR.[V]	1xHexNAc(7)Hex(7)Fuc(1)NeuAc(2) [N23]	1	1	1	Q9NXL6-ECD-hGH	hGH+hSIDT1-ECD The extracellular domain of human SIDT1 with N-terminal hGH fusion	Q9NXL6-ECD-hGH [255-289]	0	7178	0		No Quan Values	HexNAc(7)Hex(7)Fuc(1)NeuAc(2)	-1	277	High	13.68	655.4	544.1	88.2	2.10111e-14	1.48285e-15	0	0	3.3393e-12	2.26981e-13	0	0
FALSE	High	[R].DPFDAARGADFDHVYSGVVNLSTENIYSFNYTSQPDQVTAVR.[V]	1xDeamidated [N20]; 1xHexNAc(7)Hex(7)Fuc(1)NeuAc(3) [N30]	1	1	1	Q9NXL6-ECD-hGH	hGH+hSIDT1-ECD The extracellular domain of human SIDT1 with N-terminal hGH fusion	Q9NXL6-ECD-hGH [248-289]	1	8242.43	0		No Quan Values	HexNAc(7)Hex(7)Fuc(1)NeuAc(3)	2	277	High	6.65	256	253.1	0	2.21673e-07	2.37315e-08	0	0	3.52296e-05	4.01865e-06	0	0
FALSE	High	[R].RDPFDAARGADFDHVYSGVVNLSTENIYSFNYTSQPDQVTAVR.[V]	1xHexNAc(7)Hex(7)Fuc(1)NeuAc(3) [N31]	1	1	1	Q9NXL6-ECD-hGH	hGH+hSIDT1-ECD The extracellular domain of human SIDT1 with N-terminal hGH fusion	Q9NXL6-ECD-hGH [247-289]	2	8397.55	0		No Quan Values	HexNAc(7)Hex(7)Fuc(1)NeuAc(3)	2	277	High	6.95	232.8	232.8	8.6	1.11648e-07	1.12467e-08	0	0	1.7744e-05	1.85277e-06	0	0
FALSE	High	[R].DPFDAARGADFDHVYSGVVNLSTENIYSFNYTSQPDQVTAVR.[V]	1xDeamidated [N20]; 1xHexNAc(7)Hex(7)Fuc(1)NeuAc(4) [N30]	1	1	1	Q9NXL6-ECD-hGH	hGH+hSIDT1-ECD The extracellular domain of human SIDT1 with N-terminal hGH fusion	Q9NXL6-ECD-hGH [248-289]	1	8533.52	0		No Quan Values	HexNAc(7)Hex(7)Fuc(1)NeuAc(4)	2	277	High	8.03	303.2	254.7	0	9.34117e-09	6.83317e-10	0	0	1.48459e-06	1.10231e-07	0	0
FALSE	High	[R].DPFDAARGADFDHVYSGVVNLSTENIYSFNYTSQPDQVTAVR.[V]	1xHexNAc(7)Hex(7)Fuc(1)NeuAc(4) [N30]	1	1	2	Q9NXL6-ECD-hGH	hGH+hSIDT1-ECD The extracellular domain of human SIDT1 with N-terminal hGH fusion	Q9NXL6-ECD-hGH [248-289]	1	8532.54	0		No Quan Values	HexNAc(7)Hex(7)Fuc(1)NeuAc(4)	-1	277	High	8.05	376	345.1	11	8.97441e-09	6.66878e-10	0	0	1.4263e-06	1.08106e-07	0	0
FALSE	High	[R].GADFDHVYSGVVNLSTENIYSFNYTSQPDQVTAVR.[V]	1xHexNAc(7)Hex(7)Fuc(1)NeuAc(4) [N23]	1	1	2	Q9NXL6-ECD-hGH	hGH+hSIDT1-ECD The extracellular domain of human SIDT1 with N-terminal hGH fusion	Q9NXL6-ECD-hGH [255-289]	0	7760.19	0		No Quan Values	HexNAc(7)Hex(7)Fuc(1)NeuAc(4)	0	277	High	16.46	848.1	751.2	14.9	3.48359e-17	2.32045e-18	0	0	5.53648e-15	3.67213e-16	0	0
FALSE	High	[R].RDPFDAARGADFDHVYSGVVNLSTENIYSFNYTSQPDQVTAVR.[V]	1xDeamidated [N21]; 1xHexNAc(7)Hex(7)Fuc(1)NeuAc(4) [N31]	1	1	1	Q9NXL6-ECD-hGH	hGH+hSIDT1-ECD The extracellular domain of human SIDT1 with N-terminal hGH fusion	Q9NXL6-ECD-hGH [247-289]	2	8689.63	0		No Quan Values	HexNAc(7)Hex(7)Fuc(1)NeuAc(4)	2	277	High	7.23	262.2	198.5	0	5.83811e-08	5.69183e-09	0	0	9.27845e-06	9.21334e-07	0	0
FALSE	High	[R].RDPFDAARGADFDHVYSGVVNLSTENIYSFNYTSQPDQVTAVR.[V]	1xHexNAc(7)Hex(7)Fuc(1)NeuAc(4) [N31]	1	1	2	Q9NXL6-ECD-hGH	hGH+hSIDT1-ECD The extracellular domain of human SIDT1 with N-terminal hGH fusion	Q9NXL6-ECD-hGH [247-289]	2	8688.64	0		No Quan Values	HexNAc(7)Hex(7)Fuc(1)NeuAc(4)	1	277	High	5.65	210	160.5	8.6	2.2493e-06	1.98435e-07	0	0	0.000357379	0.000181785	0.000171292	0.000321854
FALSE	High	[R].GADFDHVYSGVVNLSTENIYSFNYTSQPDQVTAVR.[V]	1xHexNAc(7)Hex(8) [N23]	1	1	2	Q9NXL6-ECD-hGH	hGH+hSIDT1-ECD The extracellular domain of human SIDT1 with N-terminal hGH fusion	Q9NXL6-ECD-hGH [255-289]	0	6611.8	0		No Quan Values	HexNAc(7)Hex(8)	0	277	High	17.27	803.8	803.8	46.6	5.37966e-18	4.4056e-19	0	0	8.5499e-16	6.77444e-17	0	0
FALSE	High	[R].DPFDAARGADFDHVYSGVVNLSTENIYSFNYTSQPDQVTAVR.[V]	1xDeamidated [N20]; 1xHexNAc(7)Hex(8)Fuc(1) [N30]	1	1	2	Q9NXL6-ECD-hGH	hGH+hSIDT1-ECD The extracellular domain of human SIDT1 with N-terminal hGH fusion	Q9NXL6-ECD-hGH [248-289]	1	7531.2	0		No Quan Values	HexNAc(7)Hex(8)Fuc(1)	1	277	High	7.09	274.7	263.6	0	8.03688e-08	7.74768e-09	0	0	1.27729e-05	1.27007e-06	0	0
FALSE	High	[R].DPFDAARGADFDHVYSGVVNLSTENIYSFNYTSQPDQVTAVR.[V]	1xHexNAc(7)Hex(8)Fuc(1) [N30]	1	1	1	Q9NXL6-ECD-hGH	hGH+hSIDT1-ECD The extracellular domain of human SIDT1 with N-terminal hGH fusion	Q9NXL6-ECD-hGH [248-289]	1	7530.21	0		No Quan Values	HexNAc(7)Hex(8)Fuc(1)	1	277	High	6.75	330.7	308.1	11	1.77898e-07	1.86755e-08	0	0	2.82727e-05	3.11549e-06	0	0
FALSE	High	[R].GADFDHVYSGVVNLSTENIYSFNYTSQPDQVTAVR.[V]	1xDeamidated [N23]; 1xHexNAc(7)Hex(8)Fuc(1) [N13]	1	1	1	Q9NXL6-ECD-hGH	hGH+hSIDT1-ECD The extracellular domain of human SIDT1 with N-terminal hGH fusion	Q9NXL6-ECD-hGH [255-289]	0	6758.85	0		No Quan Values	HexNAc(7)Hex(8)Fuc(1)	1	277	High	13.96	715.7	363.1	33.3	1.08669e-14	8.26194e-16	0	0	1.72708e-12	1.25777e-13	0	0
FALSE	High	[R].DPFDAARGADFDHVYSGVVNLSTENIYSFNYTSQPDQVTAVR.[V]	1xDeamidated [N20]; 1xHexNAc(7)Hex(8)Fuc(1)NeuAc(1) [N30]	1	1	1	Q9NXL6-ECD-hGH	hGH+hSIDT1-ECD The extracellular domain of human SIDT1 with N-terminal hGH fusion	Q9NXL6-ECD-hGH [248-289]	1	7822.29	0		No Quan Values	HexNAc(7)Hex(8)Fuc(1)NeuAc(1)	1	277	High	6.92	290.9	239.7	0	1.20061e-07	1.25852e-08	0	0	1.9081e-05	2.07268e-06	0	0
FALSE	High	[R].GADFDHVYSGVVNLSTENIYSFNYTSQPDQVTAVR.[V]	1xDeamidated [N18]; 1xHexNAc(7)Hex(8)Fuc(1)NeuAc(1) [N23]	1	1	1	Q9NXL6-ECD-hGH	hGH+hSIDT1-ECD The extracellular domain of human SIDT1 with N-terminal hGH fusion	Q9NXL6-ECD-hGH [255-289]	0	7049.94	0		No Quan Values	HexNAc(7)Hex(8)Fuc(1)NeuAc(1)	1	277	High	10.37	562.6	497.1	42.5	4.2745e-11	3.04585e-12	0	0	6.79346e-09	4.74722e-10	0	0
FALSE	High	[R].RDPFDAARGADFDHVYSGVVNLSTENIYSFNYTSQPDQVTAVR.[V]	1xDeamidated [N21]; 1xHexNAc(7)Hex(8)Fuc(1)NeuAc(1) [N31]	1	1	1	Q9NXL6-ECD-hGH	hGH+hSIDT1-ECD The extracellular domain of human SIDT1 with N-terminal hGH fusion	Q9NXL6-ECD-hGH [247-289]	2	7978.39	0		No Quan Values	HexNAc(7)Hex(8)Fuc(1)NeuAc(1)	-1	277	High	4.6	176.9	154.3	0	2.49733e-05	1.60123e-06	0	0	0.00395653	0.00133789	0.00131253	0.00194229
FALSE	High	[R].RDPFDAARGADFDHVYSGVVNLSTENIYSFNYTSQPDQVTAVR.[V]	1xHexNAc(7)Hex(8)Fuc(1)NeuAc(1) [N31]	1	1	1	Q9NXL6-ECD-hGH	hGH+hSIDT1-ECD The extracellular domain of human SIDT1 with N-terminal hGH fusion	Q9NXL6-ECD-hGH [247-289]	2	7977.41	0	2.82943e+06		HexNAc(7)Hex(8)Fuc(1)NeuAc(1)	1	277	High	6.9	221.9	172.3	11	1.27228e-07	1.32485e-08	0	0	2.022e-05	2.18334e-06	0	0	89.02
FALSE	High	[R].RDPFDAARGADFDHVYSGVVNLSTENIYSFNYTSQPDQVTAVR.[V]	1xHexNAc(7)Hex(8)Fuc(1)NeuAc(2) [N31]	1	1	1	Q9NXL6-ECD-hGH	hGH+hSIDT1-ECD The extracellular domain of human SIDT1 with N-terminal hGH fusion	Q9NXL6-ECD-hGH [247-289]	2	8268.5	0		No Quan Values	HexNAc(7)Hex(8)Fuc(1)NeuAc(2)	0	277	High	6.6	293.6	250	18.1	2.48695e-07	2.63539e-08	0	0	3.95238e-05	4.46851e-06	0	0
FALSE	High	[R].DPFDAARGADFDHVYSGVVNLSTENIYSFNYTSQPDQVTAVR.[V]	1xHexNAc(7)Hex(8)Fuc(1)NeuAc(3) [N30]	1	1	3	Q9NXL6-ECD-hGH	hGH+hSIDT1-ECD The extracellular domain of human SIDT1 with N-terminal hGH fusion	Q9NXL6-ECD-hGH [248-289]	1	8403.5	0		No Quan Values	HexNAc(7)Hex(8)Fuc(1)NeuAc(3)	-2	277	High	7.78	335.4	210.4	12	1.65108e-08	1.2561e-09	0	0	2.62406e-06	1.98414e-07	0	0
FALSE	High	[R].GADFDHVYSGVVNLSTENIYSFNYTSQPDQVTAVR.[V]	1xDeamidated [N13]; 1xHexNAc(7)Hex(8)Fuc(1)NeuAc(3) [N23]	1	1	1	Q9NXL6-ECD-hGH	hGH+hSIDT1-ECD The extracellular domain of human SIDT1 with N-terminal hGH fusion	Q9NXL6-ECD-hGH [255-289]	0	7632.13	0		No Quan Values	HexNAc(7)Hex(8)Fuc(1)NeuAc(3)	0	277	High	12.46	638.5	638.5	6.2	3.48359e-13	2.60641e-14	0	0	5.53648e-11	4.02312e-12	0	0
FALSE	High	[R].RDPFDAARGADFDHVYSGVVNLSTENIYSFNYTSQPDQVTAVR.[V]	1xDeamidated [N21]; 1xHexNAc(7)Hex(8)Fuc(1)NeuAc(3) [N31]	1	1	1	Q9NXL6-ECD-hGH	hGH+hSIDT1-ECD The extracellular domain of human SIDT1 with N-terminal hGH fusion	Q9NXL6-ECD-hGH [247-289]	2	8560.58	0	1.62787e+06		HexNAc(7)Hex(8)Fuc(1)NeuAc(3)	2	277	High	7.02	239.3	201	0	9.54322e-08	9.27242e-09	0	0	1.51669e-05	1.53178e-06	0	0	90.09
FALSE	High	[R].RDPFDAARGADFDHVYSGVVNLSTENIYSFNYTSQPDQVTAVR.[V]	1xHexNAc(7)Hex(8)Fuc(1)NeuAc(3) [N31]	1	1	1	Q9NXL6-ECD-hGH	hGH+hSIDT1-ECD The extracellular domain of human SIDT1 with N-terminal hGH fusion	Q9NXL6-ECD-hGH [247-289]	2	8559.6	0		No Quan Values	HexNAc(7)Hex(8)Fuc(1)NeuAc(3)	1	277	High	7.44	273.1	213.5	8.6	3.66296e-08	3.42864e-09	0	0	5.82152e-06	5.61445e-07	0	0
FALSE	High	[R].GADFDHVYSGVVNLSTENIYSFNYTSQPDQVTAVR.[V]	1xHexNAc(7)Hex(8)Fuc(1)NeuAc(4) [N23]	1	1	1	Q9NXL6-ECD-hGH	hGH+hSIDT1-ECD The extracellular domain of human SIDT1 with N-terminal hGH fusion	Q9NXL6-ECD-hGH [255-289]	0	7922.24	0		No Quan Values	HexNAc(7)Hex(8)Fuc(1)NeuAc(4)	0	277	High	14.27	676.1	609.9	14.9	5.37966e-15	4.00183e-16	0	0	8.5499e-13	6.0574e-14	0	0
FALSE	High	[R].DPFDAARGADFDHVYSGVVNLSTENIYSFNYTSQPDQVTAVR.[V]	2xDeamidated [N20; Q34]; 1xHexNAc(7)Hex(8)NeuAc(1) [N30]	1	1	1	Q9NXL6-ECD-hGH	hGH+hSIDT1-ECD The extracellular domain of human SIDT1 with N-terminal hGH fusion	Q9NXL6-ECD-hGH [248-289]	1	7677.22	0		No Quan Values	HexNAc(7)Hex(8)NeuAc(1)	1	277	High	4.39	167.4	114.7	0	4.05362e-05	0.000126167	0.00012596	0.000282247	0.00598425	0.00145751	0.00145012	0.00220325
FALSE	High	[R].RDPFDAARGADFDHVYSGVVNLSTENIYSFNYTSQPDQVTAVR.[V]	1xHexNAc(8)Hex(4) [N31]	1	1	1	Q9NXL6-ECD-hGH	hGH+hSIDT1-ECD The extracellular domain of human SIDT1 with N-terminal hGH fusion	Q9NXL6-ECD-hGH [247-289]	2	7095.12	0	2.26885e+06		HexNAc(8)Hex(4)	0	277	High	3.91	106.4	106.4	6	0.000122277	0.000126167	0.000121921	0.000276014	0.0164661	0.00199772	0.00199629	0.0027115	94.84
FALSE	High	[R].RDPFDAARGADFDHVYSGVVNLSTENIYSFNYTSQPDQVTAVR.[V]	1xHexNAc(8)Hex(6) [N31]	1	1	1	Q9NXL6-ECD-hGH	hGH+hSIDT1-ECD The extracellular domain of human SIDT1 with N-terminal hGH fusion	Q9NXL6-ECD-hGH [247-289]	2	7419.23	0		No Quan Values	HexNAc(8)Hex(6)	0	277	High	5.96	228.9	195	5.3	1.08454e-06	1.00386e-07	0	0	0.000172342	1.64842e-05	0	0
FALSE	High	[R].GADFDHVYSGVVNLSTENIYSFNYTSQPDQVTAVR.[V]	1xHexNAc(8)Hex(7) [N23]	1	1	1	Q9NXL6-ECD-hGH	hGH+hSIDT1-ECD The extracellular domain of human SIDT1 with N-terminal hGH fusion	Q9NXL6-ECD-hGH [255-289]	0	6652.83	0		No Quan Values	HexNAc(8)Hex(7)	0	277	High	8.4	379.5	379.5	1	3.93657e-09	2.79297e-10	0	0	6.25639e-07	4.59551e-08	0	0
FALSE	High	[R].DPFDAARGADFDHVYSGVVNLSTENIYSFNYTSQPDQVTAVR.[V]	1xDeamidated [N20]; 1xHexNAc(8)Hex(8) [N30]	1	1	1	Q9NXL6-ECD-hGH	hGH+hSIDT1-ECD The extracellular domain of human SIDT1 with N-terminal hGH fusion	Q9NXL6-ECD-hGH [248-289]	1	7588.22	0		No Quan Values	HexNAc(8)Hex(8)	1	277	High	5.87	239.7	211.1	0	1.35243e-06	1.23818e-07	0	0	0.000214905	0.000181785	0.000179695	0.000337724
FALSE	High	[R].DPFDAARGADFDHVYSGVVNLSTENIYSFNYTSQPDQVTAVR.[V]	1xHexNAc(8)Hex(8) [N30]	1	1	1	Q9NXL6-ECD-hGH	hGH+hSIDT1-ECD The extracellular domain of human SIDT1 with N-terminal hGH fusion	Q9NXL6-ECD-hGH [248-289]	1	7587.23	0		No Quan Values	HexNAc(8)Hex(8)	1	277	High	3.54	189.8	189.8	8.8	0.000290519	0.000475794	0.000472088	0.000810373	0.0373837	0.00266929	0.00264735	0.00292087
FALSE	High	[R].DPFDAARGADFDHVYSGVVNLSTENIYSFNYTSQPDQVTAVR.[V]	2xDeamidated [N20; Q34]; 1xHexNAc(8)Hex(8)Fuc(1) [N30]	1	1	1	Q9NXL6-ECD-hGH	hGH+hSIDT1-ECD The extracellular domain of human SIDT1 with N-terminal hGH fusion	Q9NXL6-ECD-hGH [248-289]	1	7735.26	0		No Quan Values	HexNAc(8)Hex(8)Fuc(1)	1	277	High	2.97	124.7	110.8	0	0.00106455	0.00090009	0.000890076	0.00129534	0.123381	0.00530645	0.00529381	0.00481378
FALSE	High	[R].RDPFDAARGADFDHVYSGVVNLSTENIYSFNYTSQPDQVTAVR.[V]	1xDeamidated [N21]; 1xHexNAc(8)Hex(8)Fuc(1) [N31]	1	1	1	Q9NXL6-ECD-hGH	hGH+hSIDT1-ECD The extracellular domain of human SIDT1 with N-terminal hGH fusion	Q9NXL6-ECD-hGH [247-289]	2	7890.38	0		No Quan Values	HexNAc(8)Hex(8)Fuc(1)	-1	277	High	5.06	185.6	176.8	0	8.70752e-06	6.83779e-07	0	0	0.00138237	0.000623539	0.000616523	0.000879765
FALSE	High	[R].DPFDAARGADFDHVYSGVVNLSTENIYSFNYTSQPDQVTAVR.[V]	2xDeamidated [N20; Q34]; 1xHexNAc(8)Hex(9)Fuc(1) [N30]	1	1	1	Q9NXL6-ECD-hGH	hGH+hSIDT1-ECD The extracellular domain of human SIDT1 with N-terminal hGH fusion	Q9NXL6-ECD-hGH [248-289]	1	7897.31	0	1.45481e+06		HexNAc(8)Hex(9)Fuc(1)	1	277	High	2.01	131	24.2	0	0.00988278	0.00205065	0.00204834	0.00239521	0.563599	0.0269397	0.0269332	0.0344047	88.99
FALSE	High	[R].RDPFDAARGADFDHVYSGVVNLSTENIYSFNYTSQPDQVTAVR.[V]	1xDeamidated [N21]; 1xHexNAc(8)Hex(9)Fuc(1) [N31]	1	1	1	Q9NXL6-ECD-hGH	hGH+hSIDT1-ECD The extracellular domain of human SIDT1 with N-terminal hGH fusion	Q9NXL6-ECD-hGH [247-289]	2	8052.43	0		No Quan Values	HexNAc(8)Hex(9)Fuc(1)	1	277	High	5.95	225.2	191.2	0	1.12377e-06	1.03677e-07	0	0	0.000178576	1.70379e-05	0	0
FALSE	High	[R].RDPFDAARGADFDHVYSGVVNLSTENIYSFNYTSQPDQVTAVR.[V]	1xDeamidated [N21]; 1xHexNAc(8)Hex(9)Fuc(1)NeuAc(3) [N31]	1	1	1	Q9NXL6-ECD-hGH	hGH+hSIDT1-ECD The extracellular domain of human SIDT1 with N-terminal hGH fusion	Q9NXL6-ECD-hGH [247-289]	2	8925.72	0		No Quan Values	HexNAc(8)Hex(9)Fuc(1)NeuAc(3)	0	277	High	5.61	211.3	209.6	0	2.42687e-06	2.15389e-07	0	0	0.000385585	0.000181785	0.000170039	0.000320205
FALSE	High	[R].DPFDAARGADFDHVYSGVVNLSTENIYSFNYTSQPDQVTAVR.[V]	1xHexNAc(8)Hex(9)Fuc(1)NeuAc(4) [N30]	1	1	1	Q9NXL6-ECD-hGH	hGH+hSIDT1-ECD The extracellular domain of human SIDT1 with N-terminal hGH fusion	Q9NXL6-ECD-hGH [248-289]	1	9059.73	0		No Quan Values	HexNAc(8)Hex(9)Fuc(1)NeuAc(4)	0	277	High	7.88	330.9	310.9	9.6	1.33188e-08	9.79989e-10	0	0	2.11676e-06	1.54233e-07	0	0
FALSE	High	[R].GADFDHVYSGVVNLSTENIYSFNYTSQPDQVTAVR.[V]	1xHexNAc(8)Hex(9)Fuc(1)NeuAc(4) [N23]	1	1	1	Q9NXL6-ECD-hGH	hGH+hSIDT1-ECD The extracellular domain of human SIDT1 with N-terminal hGH fusion	Q9NXL6-ECD-hGH [255-289]	0	8287.38	0	2.60308e+06		HexNAc(8)Hex(9)Fuc(1)NeuAc(4)	2	277	High	13.77	675.6	659.6	14.9	1.69515e-14	1.24736e-15	0	0	2.6941e-12	1.94245e-13	0	0	90.77
FALSE	High	[R].DPFDAARGADFDHVYSGVVNLSTENIYSFNYTSQPDQVTAVR.[V]	2xDeamidated [N20; Q34]; 1xHexNAc(9)Hex(10) [N30]	1	1	1	Q9NXL6-ECD-hGH	hGH+hSIDT1-ECD The extracellular domain of human SIDT1 with N-terminal hGH fusion	Q9NXL6-ECD-hGH [248-289]	1	8116.39	0		No Quan Values	HexNAc(9)Hex(10)	2	277	High	3.02	127.6	126.9	0	0.000958144	0.000809904	0.00079096	0.00105235	0.111513	0.00432316	0.00431849	0.00413116
FALSE	High	[R].RDPFDAARGADFDHVYSGVVNLSTENIYSFNYTSQPDQVTAVR.[V]	1xDeamidated [N26]; 1xHexNAc(9)Hex(10) [N31]	1	1	1	Q9NXL6-ECD-hGH	hGH+hSIDT1-ECD The extracellular domain of human SIDT1 with N-terminal hGH fusion	Q9NXL6-ECD-hGH [247-289]	2	8271.5	0		No Quan Values	HexNAc(9)Hex(10)	1	277	High	5.92	224.7	223.8	0	1.19514e-06	1.10344e-07	0	0	0.000189915	0.000181785	0.000181587	0.00034153
FALSE	High	[R].DPFDAARGADFDHVYSGVVNLSTENIYSFNYTSQPDQVTAVR.[V]	1xHexNAc(9)Hex(10)Fuc(1) [N30]	1	1	2	Q9NXL6-ECD-hGH	hGH+hSIDT1-ECD The extracellular domain of human SIDT1 with N-terminal hGH fusion	Q9NXL6-ECD-hGH [248-289]	1	8260.48	0		No Quan Values	HexNAc(9)Hex(10)Fuc(1)	-2	277	High	7.72	365.5	236.3	12	1.92327e-08	1.58834e-09	0	0	3.05664e-06	2.53923e-07	0	0
FALSE	High	[R].GADFDHVYSGVVNLSTENIYSFNYTSQPDQVTAVR.[V]	1xHexNAc(9)Hex(10)Fuc(1)NeuAc(4) [N23]	1	1	3	Q9NXL6-ECD-hGH	hGH+hSIDT1-ECD The extracellular domain of human SIDT1 with N-terminal hGH fusion	Q9NXL6-ECD-hGH [255-289]	0	8652.51	0		No Quan Values	HexNAc(9)Hex(10)Fuc(1)NeuAc(4)	2	277	High	15.14	791.3	753.4	25.8	7.24211e-16	5.5924e-17	0	0	1.15099e-13	8.00766e-15	0	0
FALSE	High	[R].GADFDHVYSGVVNLSTENIYSFNYTSQPDQVTAVR.[V]	2xDeamidated [N13; Q27]; 1xHexNAc(9)Hex(10)Fuc(1)NeuAc(4) [N23]	1	1	2	Q9NXL6-ECD-hGH	hGH+hSIDT1-ECD The extracellular domain of human SIDT1 with N-terminal hGH fusion	Q9NXL6-ECD-hGH [255-289]	0	8654.48	0		No Quan Values	HexNAc(9)Hex(10)Fuc(1)NeuAc(4)	2	277	High	10.1	500.9	487.9	0.2	7.98799e-11	6.1787e-12	0	0	1.26953e-08	9.45887e-10	0	0
FALSE	High	[R].GADFDHVYSGVVNLSTENIYSFNYTSQPDQVTAVR.[V]	2xDeamidated [N18; Q27]; 1xHexNAc(9)Hex(3)Fuc(1) [N23]	1	1	2	Q9NXL6-ECD-hGH	hGH+hSIDT1-ECD The extracellular domain of human SIDT1 with N-terminal hGH fusion	Q9NXL6-ECD-hGH [255-289]	0	6355.72	0	1089703		HexNAc(9)Hex(3)Fuc(1)	1	277	High	10.29	575.2	540.8	71.3	5.09874e-11	3.92626e-12	0	0	8.10343e-09	6.16314e-10	0	0	94.07
FALSE	High	[R].GADFDHVYSGVVNLSTENIYSFNYTSQPDQVTAVR.[V]	1xDeamidated [N18]; 1xHexNAc(9)Hex(4) [N23]	1	1	1	Q9NXL6-ECD-hGH	hGH+hSIDT1-ECD The extracellular domain of human SIDT1 with N-terminal hGH fusion	Q9NXL6-ECD-hGH [255-289]	0	6370.73	0		No Quan Values	HexNAc(9)Hex(4)	1	277	High	10.23	551.8	446.8	38.4	5.88991e-11	4.5391e-12	0	0	9.36084e-09	6.905e-10	0	0
FALSE	High	[R].GADFDHVYSGVVNLSTENIYSFNYTSQPDQVTAVR.[V]	2xDeamidated [N18; Q27]; 1xHexNAc(9)Hex(6) [N23]	1	1	1	Q9NXL6-ECD-hGH	hGH+hSIDT1-ECD The extracellular domain of human SIDT1 with N-terminal hGH fusion	Q9NXL6-ECD-hGH [255-289]	0	6695.82	0		No Quan Values	HexNAc(9)Hex(6)	1	277	High	6.89	303.4	232.8	29.4	1.28256e-07	1.32723e-08	0	0	2.03834e-05	2.1876e-06	0	0
FALSE	High	[R].DPFDAARGADFDHVYSGVVNLSTENIYSFNYTSQPDQVTAVR.[V]	1xDeamidated [N25]; 1xHexNAc(9)Hex(6)Fuc(1) [N30]	1	1	1	Q9NXL6-ECD-hGH	hGH+hSIDT1-ECD The extracellular domain of human SIDT1 with N-terminal hGH fusion	Q9NXL6-ECD-hGH [248-289]	1	7613.25	0		No Quan Values	HexNAc(9)Hex(6)Fuc(1)	1	277	High	4.94	265.3	27.7	0	1.14966e-05	8.33509e-07	0	0	0.00182451	0.00106415	0.00106286	0.00144509
FALSE	High	[R].DPFDAARGADFDHVYSGVVNLSTENIYSFNYTSQPDQVTAVR.[V]	1xHexNAc(9)Hex(6)Fuc(1) [N30]	1	1	2	Q9NXL6-ECD-hGH	hGH+hSIDT1-ECD The extracellular domain of human SIDT1 with N-terminal hGH fusion	Q9NXL6-ECD-hGH [248-289]	1	7612.26	0		No Quan Values	HexNAc(9)Hex(6)Fuc(1)	0	277	High	5.35	357.8	26.8	7.4	4.48369e-06	3.90641e-07	0	0	0.00071219	0.000181785	0.000161551	0.000306279
FALSE	High	[R].DPFDAARGADFDHVYSGVVNLSTENIYSFNYTSQPDQVTAVR.[V]	1xDeamidated [N]; 1xHexNAc(9)Hex(9)Fuc(1) [N30]	1	1	2	Q9NXL6-ECD-hGH	hGH+hSIDT1-ECD The extracellular domain of human SIDT1 with N-terminal hGH fusion	Q9NXL6-ECD-hGH [248-289]	1	8099.41	0		No Quan Values	HexNAc(9)Hex(9)Fuc(1)	1	277	High	6.69	292.1	185.7	0	2.06016e-07	2.18084e-08	0	0	3.27414e-05	3.68366e-06	0	0
FALSE	High	[R].DPFDAARGADFDHVYSGVVNLSTENIYSFNYTSQPDQVTAVR.[V]	1xHexNAc(9)Hex(9)Fuc(1) [N30]	1	1	3	Q9NXL6-ECD-hGH	hGH+hSIDT1-ECD The extracellular domain of human SIDT1 with N-terminal hGH fusion	Q9NXL6-ECD-hGH [248-289]	1	8098.42	0		No Quan Values	HexNAc(9)Hex(9)Fuc(1)	1	277	High	5.75	353.7	39.4	5.8	1.79233e-06	1.63407e-07	0	0	0.00028479	0.000181785	0.000174581	0.000327654
FALSE	High	[R].DPFDAARGADFDHVYSGVVNLSTENIYSFNYTSQPDQVTAVR.[V]	2xDeamidated [N20; Q34]; 1xHexNAc(9)Hex(9)Fuc(1) [N30]	1	1	1	Q9NXL6-ECD-hGH	hGH+hSIDT1-ECD The extracellular domain of human SIDT1 with N-terminal hGH fusion	Q9NXL6-ECD-hGH [248-289]	1	8100.39	0		No Quan Values	HexNAc(9)Hex(9)Fuc(1)	2	277	High	1.94	104.2	20.9	0	0.0115156	0.00214614	0.00213393	0.00237586	0.601007	0.0323949	0.032391	0.0428318
FALSE	High	[R].GADFDHVYSGVVNLSTENIYSFNYTSQPDQVTAVR.[V]	1xDeamidated [N]; 1xHexNAc(9)Hex(9)Fuc(1) [N23]	1	1	3	Q9NXL6-ECD-hGH	hGH+hSIDT1-ECD The extracellular domain of human SIDT1 with N-terminal hGH fusion	Q9NXL6-ECD-hGH [255-289]	0	7327.06	0		No Quan Values	HexNAc(9)Hex(9)Fuc(1)	1	277	High	15.6	730.3	673.7	13.1	2.51827e-16	1.95101e-17	0	0	4.00229e-14	2.96628e-15	0	0
FALSE	High	[R].GADFDHVYSGVVNLSTENIYSFNYTSQPDQVTAVR.[V]	1xHexNAc(9)Hex(9)Fuc(1) [N23]	1	1	4	Q9NXL6-ECD-hGH	hGH+hSIDT1-ECD The extracellular domain of human SIDT1 with N-terminal hGH fusion	Q9NXL6-ECD-hGH [255-289]	0	7326.07	0		No Quan Values	HexNAc(9)Hex(9)Fuc(1)	-1	277	High	18.21	882.9	868.1	221.3	6.19831e-19	4.63507e-20	0	0	9.85099e-17	7.45613e-18	0	0
FALSE	High	[R].GADFDHVYSGVVNLSTENIYSFNYTSQPDQVTAVR.[V]	2xDeamidated [N18; Q27]; 1xHexNAc(9)Hex(9)Fuc(1) [N23]	1	1	2	Q9NXL6-ECD-hGH	hGH+hSIDT1-ECD The extracellular domain of human SIDT1 with N-terminal hGH fusion	Q9NXL6-ECD-hGH [255-289]	0	7328.04	0		No Quan Values	HexNAc(9)Hex(9)Fuc(1)	1	277	High	9.91	410.3	410.3	50.4	1.21709e-10	9.247e-12	0	0	1.93432e-08	1.44265e-09	0	0
FALSE	High	[R].VYVNSSSENLNYPVLVVVR.[Q]	1xHexNAc(1) [N4]	1	1	2	Q9NXL6-ECD-hGH	hGH+hSIDT1-ECD The extracellular domain of human SIDT1 with N-terminal hGH fusion	Q9NXL6-ECD-hGH [290-308]	0	2354.22	0	23186890		HexNAc(1)	0	293	High	14.06	711.8	711.8	711.8	8.70705e-15	6.6692e-16	0	0	1.38381e-12	9.98451e-14	0	0	84.37
FALSE	High	[R].VYVNSSSENLNYPVLVVVR.[Q]	1xHexNAc(10)Hex(7) [N4]	1	1	1	Q9NXL6-ECD-hGH	hGH+hSIDT1-ECD The extracellular domain of human SIDT1 with N-terminal hGH fusion	Q9NXL6-ECD-hGH [290-308]	0	5316.31	0		No Quan Values	HexNAc(10)Hex(7)	1	293	High	7.43	371.3	304.6	125.6	3.69677e-08	3.51615e-09	0	0	5.87525e-06	5.74359e-07	0	0
FALSE	High	[R].VYVNSSSENLNYPVLVVVR.[Q]	1xHexNAc(2)Hex(11) [N4]	1	1	1	Q9NXL6-ECD-hGH	hGH+hSIDT1-ECD The extracellular domain of human SIDT1 with N-terminal hGH fusion	Q9NXL6-ECD-hGH [290-308]	0	4339.88	0		No Quan Values	HexNAc(2)Hex(11)	0	293	High	7.77	443.5	356	199.5	1.71551e-08	1.33352e-09	0	0	2.72645e-06	2.11722e-07	0	0
FALSE	High	[R].VYVNSSSENLNYPVLVVVR.[Q]	1xDeamidated [N9]; 1xHexNAc(2)Hex(3) [N4]	1	1	1	Q9NXL6-ECD-hGH	hGH+hSIDT1-ECD The extracellular domain of human SIDT1 with N-terminal hGH fusion	Q9NXL6-ECD-hGH [290-308]	0	3044.45	0		No Quan Values	HexNAc(2)Hex(3)	0	293	High	7.07	363.9	319.7	39.9	8.54555e-08	8.27052e-09	0	0	1.35813e-05	1.36111e-06	0	0
FALSE	High	[R].VYVNSSSENLNYPVLVVVR.[Q]	1xHexNAc(2)Hex(3) [N4]	1	1	2	Q9NXL6-ECD-hGH	hGH+hSIDT1-ECD The extracellular domain of human SIDT1 with N-terminal hGH fusion	Q9NXL6-ECD-hGH [290-308]	0	3043.46	0		No Quan Values	HexNAc(2)Hex(3)	0	293	High	10.04	538.3	463.6	463.6	9.15872e-11	7.1727e-12	0	0	1.4556e-08	1.10558e-09	0	0
FALSE	High	[R].VYVNSSSENLNYPVLVVVR.[Q]	1xDeamidated [N9]; 1xHexNAc(2)Hex(4) [N4]	1	1	1	Q9NXL6-ECD-hGH	hGH+hSIDT1-ECD The extracellular domain of human SIDT1 with N-terminal hGH fusion	Q9NXL6-ECD-hGH [290-308]	0	3206.5	0		Not Reliable	HexNAc(2)Hex(4)	0	293	High	8.53	451.7	400.6	48.1	2.96201e-09	2.20628e-10	0	0	4.70752e-07	3.63058e-08	0	0
FALSE	High	[R].VYVNSSSENLNYPVLVVVR.[Q]	1xHexNAc(2)Hex(4) [N4]	1	1	2	Q9NXL6-ECD-hGH	hGH+hSIDT1-ECD The extracellular domain of human SIDT1 with N-terminal hGH fusion	Q9NXL6-ECD-hGH [290-308]	0	3205.51	0	46792308		HexNAc(2)Hex(4)	0	293	High	13.35	657.4	594.7	594.7	4.4964e-14	3.46136e-15	0	0	7.14613e-12	5.30129e-13	0	0	84.41
FALSE	High	[R].VYVNSSSENLNYPVLVVVR.[Q]	1xDeamidated [N9]; 1xHexNAc(2)Hex(5) [N4]	1	1	1	Q9NXL6-ECD-hGH	hGH+hSIDT1-ECD The extracellular domain of human SIDT1 with N-terminal hGH fusion	Q9NXL6-ECD-hGH [290-308]	0	3368.55	0	674174528		HexNAc(2)Hex(5)	0	293	High	5.06	203.5	175.9	37.8	8.68269e-06	6.79409e-07	0	0	0.00137843	0.000623539	0.000616903	0.00088054	84.41
FALSE	High	[R].VYVNSSSENLNYPVLVVVR.[Q]	1xHexNAc(2)Hex(5) [N4]	1	1	3	Q9NXL6-ECD-hGH	hGH+hSIDT1-ECD The extracellular domain of human SIDT1 with N-terminal hGH fusion	Q9NXL6-ECD-hGH [290-308]	0	3367.57	0	27954718		HexNAc(2)Hex(5)	0	293	High	10.84	587	515.4	515.4	1.43455e-11	8.75386e-13	0	0	2.27993e-09	1.28594e-10	0	0	84.42
FALSE	High	[R].VYVNSSSENLNYPVLVVVR.[Q]	1xHexNAc(2)Hex(7) [N4]	1	1	2	Q9NXL6-ECD-hGH	hGH+hSIDT1-ECD The extracellular domain of human SIDT1 with N-terminal hGH fusion	Q9NXL6-ECD-hGH [290-308]	0	3691.67	0	6092397		HexNAc(2)Hex(7)	0	293	High	13.8	674.2	513.5	513.5	1.56694e-14	1.2009e-15	0	0	2.49035e-12	1.86001e-13	0	0	84.06
FALSE	High	[R].VYVNSSSENLNYPVLVVVR.[Q]	1xHexNAc(2)Hex(8) [N4]	1	1	1	Q9NXL6-ECD-hGH	hGH+hSIDT1-ECD The extracellular domain of human SIDT1 with N-terminal hGH fusion	Q9NXL6-ECD-hGH [290-308]	0	3853.73	0	5.37419e+06		HexNAc(2)Hex(8)	0	293	High	10.61	556.6	484.5	484.5	2.42855e-11	1.51954e-12	0	0	3.8597e-09	2.39e-10	0	0	83.87
FALSE	High	[R].VYVNSSSENLNYPVLVVVR.[Q]	1xHexNAc(3)Hex(3) [N4]	1	1	2	Q9NXL6-ECD-hGH	hGH+hSIDT1-ECD The extracellular domain of human SIDT1 with N-terminal hGH fusion	Q9NXL6-ECD-hGH [290-308]	0	3246.54	0	37446176		HexNAc(3)Hex(3)	0	293	High	7.55	493.4	358.7	358.7	2.80707e-08	2.54754e-09	0	0	4.46125e-06	4.14875e-07	0	0	84.84
FALSE	High	[R].VYVNSSSENLNYPVLVVVR.[Q]	1xDeamidated [N9]; 1xHexNAc(3)Hex(4)Fuc(1) [N4]	1	1	1	Q9NXL6-ECD-hGH	hGH+hSIDT1-ECD The extracellular domain of human SIDT1 with N-terminal hGH fusion	Q9NXL6-ECD-hGH [290-308]	0	3555.64	0		No Quan Values	HexNAc(3)Hex(4)Fuc(1)	0	293	High	2.19	191.6	130.4	26.1	0.00650299	0.00176038	0.0017542	0.00217602	0.459424	0.0217101	0.0217075	0.0260369
FALSE	High	[R].VYVNSSSENLNYPVLVVVR.[Q]	1xDeamidated [N9]; 1xHexNAc(3)Hex(5) [N4]	1	1	1	Q9NXL6-ECD-hGH	hGH+hSIDT1-ECD The extracellular domain of human SIDT1 with N-terminal hGH fusion	Q9NXL6-ECD-hGH [290-308]	0	3571.63	0		No Quan Values	HexNAc(3)Hex(5)	0	293	High	2.05	129.3	60.8	24	0.0090023	0.00195072	0.00194872	0.00215983	0.540483	0.0260473	0.0260379	0.0331818
FALSE	High	[R].VYVNSSSENLNYPVLVVVR.[Q]	1xHexNAc(3)Hex(5)Fuc(1) [N4]	1	1	1	Q9NXL6-ECD-hGH	hGH+hSIDT1-ECD The extracellular domain of human SIDT1 with N-terminal hGH fusion	Q9NXL6-ECD-hGH [290-308]	0	3716.7	0	1.59382e+06		HexNAc(3)Hex(5)Fuc(1)	0	293	High	8.56	561.3	443	443	2.73539e-09	2.04705e-10	0	0	4.34736e-07	3.35601e-08	0	0	84.12
FALSE	High	[R].GADFDHVYSGVVNLSTENIYSFNYTSQPDQVTAVRVYVNSSSENLNYPVLVVVR.[Q]	1xDeamidated [N13]; 1xHexNAc(3)Hex(5)NeuAc(1) [N39]	1	1	1	Q9NXL6-ECD-hGH	hGH+hSIDT1-ECD The extracellular domain of human SIDT1 with N-terminal hGH fusion	Q9NXL6-ECD-hGH [255-308]	1	7737.53	0		No Quan Values	HexNAc(3)Hex(5)NeuAc(1)	1	293	High	6.1	312.6	312.6	10.5	8.00847e-07	7.65157e-08	0	0	0.000127266	1.25686e-05	0	0
FALSE	High	[R].VYVNSSSENLNYPVLVVVR.[Q]	1xDeamidated [N9]; 1xHexNAc(3)Hex(5)NeuAc(1) [N4]	1	1	1	Q9NXL6-ECD-hGH	hGH+hSIDT1-ECD The extracellular domain of human SIDT1 with N-terminal hGH fusion	Q9NXL6-ECD-hGH [290-308]	0	3862.73	0		No Quan Values	HexNAc(3)Hex(5)NeuAc(1)	0	293	High	4.92	299.6	261.8	61.4	1.1955e-05	8.52609e-07	0	0	0.00189715	0.00106415	0.00106093	0.00144259
FALSE	High	[R].VYVNSSSENLNYPVLVVVR.[Q]	1xHexNAc(3)Hex(5)NeuAc(1) [N4]	1	1	2	Q9NXL6-ECD-hGH	hGH+hSIDT1-ECD The extracellular domain of human SIDT1 with N-terminal hGH fusion	Q9NXL6-ECD-hGH [290-308]	0	3861.74	0	2104543		HexNAc(3)Hex(5)NeuAc(1)	0	293	High	11.98	625.1	514	514	1.05477e-12	7.17486e-14	0	0	1.67635e-10	1.04956e-11	0	0	88.13
FALSE	High	[R].DPFDAARGADFDHVYSGVVNLSTENIYSFNYTSQPDQVTAVRVYVNSSSENLNYPVLVVVR.[Q]	2xDeamidated [N20; Q37]; 1xHexNAc(3)Hex(6)Fuc(1)NeuAc(1) [N46]	1	1	1	Q9NXL6-ECD-hGH	hGH+hSIDT1-ECD The extracellular domain of human SIDT1 with N-terminal hGH fusion	Q9NXL6-ECD-hGH [248-308]	2	8818.98	0		No Quan Values	HexNAc(3)Hex(6)Fuc(1)NeuAc(1)	2	293	High	2.75	188.6	188.6	0	0.00177553	0.00120297	0.00119852	0.00203562	0.189351	0.00779322	0.00778513	0.00770569
FALSE	High	[R].GADFDHVYSGVVNLSTENIYSFNYTSQPDQVTAVRVYVNSSSENLNYPVLVVVR.[Q]	1xHexNAc(3)Hex(6)Fuc(1)NeuAc(1) [N39]	1	1	1	Q9NXL6-ECD-hGH	hGH+hSIDT1-ECD The extracellular domain of human SIDT1 with N-terminal hGH fusion	Q9NXL6-ECD-hGH [255-308]	1	8044.66	0		No Quan Values	HexNAc(3)Hex(6)Fuc(1)NeuAc(1)	1	293	High	8.2	396.5	396.5	10.6	6.36641e-09	4.37313e-10	0	0	1.01181e-06	7.21526e-08	0	0
FALSE	High	[R].VYVNSSSENLNYPVLVVVR.[Q]	1xHexNAc(3)Hex(6)Fuc(1)NeuAc(1) [N4]	1	1	1	Q9NXL6-ECD-hGH	hGH+hSIDT1-ECD The extracellular domain of human SIDT1 with N-terminal hGH fusion	Q9NXL6-ECD-hGH [290-308]	0	4169.85	0		No Quan Values	HexNAc(3)Hex(6)Fuc(1)NeuAc(1)	-1	293	High	6.42	360.9	295.1	295.1	3.81171e-07	3.97161e-08	0	0	6.05766e-05	6.53412e-06	0	0
FALSE	High	[R].GADFDHVYSGVVNLSTENIYSFNYTSQPDQVTAVRVYVNSSSENLNYPVLVVVR.[Q]	1xHexNAc(3)Hex(6)NeuAc(1) [N39]	1	1	1	Q9NXL6-ECD-hGH	hGH+hSIDT1-ECD The extracellular domain of human SIDT1 with N-terminal hGH fusion	Q9NXL6-ECD-hGH [255-308]	1	7898.6	0		No Quan Values	HexNAc(3)Hex(6)NeuAc(1)	-1	293	High	8.66	400.6	390.6	22	2.20884e-09	1.70558e-10	0	0	3.51051e-07	2.85429e-08	0	0
FALSE	High	[R].VYVNSSSENLNYPVLVVVR.[Q]	1xHexNAc(3)Hex(6)NeuAc(1) [N4]	1	1	3	Q9NXL6-ECD-hGH	hGH+hSIDT1-ECD The extracellular domain of human SIDT1 with N-terminal hGH fusion	Q9NXL6-ECD-hGH [290-308]	0	4023.79	0	5331320		HexNAc(3)Hex(6)NeuAc(1)	0	293	High	11.8	582.5	484.1	230.4	1.56694e-12	9.4746e-14	0	0	2.49035e-10	1.38232e-11	0	0	84.02
FALSE	High	[R].VYVNSSSENLNYPVLVVVR.[Q]	1xDeamidated [N9]; 1xHexNAc(4)Hex(3) [N4]	1	1	1	Q9NXL6-ECD-hGH	hGH+hSIDT1-ECD The extracellular domain of human SIDT1 with N-terminal hGH fusion	Q9NXL6-ECD-hGH [290-308]	0	3450.6	0		No Quan Values	HexNAc(4)Hex(3)	0	293	High	7.74	341.9	314.6	60	1.80806e-08	1.42317e-09	0	0	2.87354e-06	2.27974e-07	0	0
FALSE	High	[R].VYVNSSSENLNYPVLVVVR.[Q]	1xDeamidated [N9]; 1xHexNAc(4)Hex(3)Fuc(1) [N4]	1	1	1	Q9NXL6-ECD-hGH	hGH+hSIDT1-ECD The extracellular domain of human SIDT1 with N-terminal hGH fusion	Q9NXL6-ECD-hGH [290-308]	0	3596.66	0	20132736		HexNAc(4)Hex(3)Fuc(1)	0	293	High	5.06	149.9	140.9	25	8.65559e-06	6.75045e-07	0	0	0.00137413	0.000623539	0.000617189	0.000880799	84.3
FALSE	High	[R].VYVNSSSENLNYPVLVVVR.[Q]	1xHexNAc(4)Hex(3)Fuc(1) [N4]	1	1	1	Q9NXL6-ECD-hGH	hGH+hSIDT1-ECD The extracellular domain of human SIDT1 with N-terminal hGH fusion	Q9NXL6-ECD-hGH [290-308]	0	3595.68	0	62120592		HexNAc(4)Hex(3)Fuc(1)	0	293	High	7.95	346.1	281.9	281.9	1.11179e-08	8.268e-10	0	0	1.76696e-06	1.30679e-07	0	0	84.33
FALSE	High	[R].DPFDAARGADFDHVYSGVVNLSTENIYSFNYTSQPDQVTAVRVYVNSSSENLNYPVLVVVR.[Q]	2xDeamidated [N30; Q34]; 1xHexNAc(4)Hex(4)Fuc(1) [N46]	1	1	1	Q9NXL6-ECD-hGH	hGH+hSIDT1-ECD The extracellular domain of human SIDT1 with N-terminal hGH fusion	Q9NXL6-ECD-hGH [248-308]	2	8406.86	0		No Quan Values	HexNAc(4)Hex(4)Fuc(1)	2	293	High	5.21	287.8	287.8	0	6.23025e-06	5.14017e-07	0	0	0.000989396	0.000475436	0.000473709	0.00089982
FALSE	High	[R].VYVNSSSENLNYPVLVVVR.[Q]	1xDeamidated [N9]; 1xHexNAc(4)Hex(4)Fuc(1) [N4]	1	1	1	Q9NXL6-ECD-hGH	hGH+hSIDT1-ECD The extracellular domain of human SIDT1 with N-terminal hGH fusion	Q9NXL6-ECD-hGH [290-308]	0	3758.72	0	17410270		HexNAc(4)Hex(4)Fuc(1)	0	293	High	2.75	147.4	147.4	45.1	0.00176433	0.00120297	0.0011993	0.00203718	0.188391	0.00779322	0.00778917	0.00771144	84.12
FALSE	High	[R].DPFDAARGADFDHVYSGVVNLSTENIYSFNYTSQPDQVTAVRVYVNSSSENLNYPVLVVVR.[Q]	1xHexNAc(4)Hex(4)Fuc(1)NeuAc(1) [N46]	1	1	1	Q9NXL6-ECD-hGH	hGH+hSIDT1-ECD The extracellular domain of human SIDT1 with N-terminal hGH fusion	Q9NXL6-ECD-hGH [248-308]	2	8695.98	0		No Quan Values	HexNAc(4)Hex(4)Fuc(1)NeuAc(1)	2	293	High	2.75	178.1	178.1	11	0.00176819	0.00120297	0.00119917	0.00203666	0.188722	0.00779322	0.00778816	0.00770952
FALSE	High	[R].GADFDHVYSGVVNLSTENIYSFNYTSQPDQVTAVRVYVNSSSENLNYPVLVVVR.[Q]	1xHexNAc(4)Hex(4)Fuc(1)NeuAc(1) [N39]	1	1	1	Q9NXL6-ECD-hGH	hGH+hSIDT1-ECD The extracellular domain of human SIDT1 with N-terminal hGH fusion	Q9NXL6-ECD-hGH [255-308]	1	7923.63	0		No Quan Values	HexNAc(4)Hex(4)Fuc(1)NeuAc(1)	-1	293	High	7.7	403.1	360.7	20.8	2.01361e-08	1.6997e-09	0	0	3.20023e-06	2.6994e-07	0	0
FALSE	High	[R].VYVNSSSENLNYPVLVVVR.[Q]	1xHexNAc(4)Hex(4)Fuc(1)NeuAc(1) [N4]	1	1	3	Q9NXL6-ECD-hGH	hGH+hSIDT1-ECD The extracellular domain of human SIDT1 with N-terminal hGH fusion	Q9NXL6-ECD-hGH [290-308]	0	4048.83	0	4.3351e+06		HexNAc(4)Hex(4)Fuc(1)NeuAc(1)	0	293	High	9.45	538.7	458.8	157.1	3.5199e-10	2.54159e-11	0	0	5.59418e-08	4.12284e-09	0	0	87.6
FALSE	High	[R].GADFDHVYSGVVNLSTENIYSFNYTSQPDQVTAVRVYVNSSSENLNYPVLVVVR.[Q]	1xHexNAc(4)Hex(4)NeuAc(1) [N39]	1	1	1	Q9NXL6-ECD-hGH	hGH+hSIDT1-ECD The extracellular domain of human SIDT1 with N-terminal hGH fusion	Q9NXL6-ECD-hGH [255-308]	1	7777.58	0		No Quan Values	HexNAc(4)Hex(4)NeuAc(1)	-1	293	High	5.69	257.8	257.8	31.2	2.05219e-06	1.82448e-07	0	0	0.000326071	0.000181785	0.000172682	0.000324359
FALSE	High	[R].VYVNSSSENLNYPVLVVVR.[Q]	1xDeamidated [N9]; 1xHexNAc(4)Hex(5) [N4]	1	1	1	Q9NXL6-ECD-hGH	hGH+hSIDT1-ECD The extracellular domain of human SIDT1 with N-terminal hGH fusion	Q9NXL6-ECD-hGH [290-308]	0	3774.71	0		No Quan Values	HexNAc(4)Hex(5)	0	293	High	7.06	393.1	359.1	34.4	8.65883e-08	8.40612e-09	0	0	1.37613e-05	1.38239e-06	0	0
FALSE	High	[R].GADFDHVYSGVVNLSTENIYSFNYTSQPDQVTAVRVYVNSSSENLNYPVLVVVR.[Q]	1xDeamidated [N23]; 1xHexNAc(4)Hex(5)Fuc(1) [N39]	1	1	1	Q9NXL6-ECD-hGH	hGH+hSIDT1-ECD The extracellular domain of human SIDT1 with N-terminal hGH fusion	Q9NXL6-ECD-hGH [255-308]	1	7795.58	0		No Quan Values	HexNAc(4)Hex(5)Fuc(1)	0	293	High	6.54	375	375	0.2	2.89854e-07	3.09364e-08	0	0	4.60648e-05	5.22148e-06	0	0
FALSE	High	[R].GADFDHVYSGVVNLSTENIYSFNYTSQPDQVTAVRVYVNSSSENLNYPVLVVVR.[Q]	2xDeamidated [N13; Q27]; 1xHexNAc(4)Hex(5)Fuc(1) [N39]	1	1	1	Q9NXL6-ECD-hGH	hGH+hSIDT1-ECD The extracellular domain of human SIDT1 with N-terminal hGH fusion	Q9NXL6-ECD-hGH [255-308]	1	7796.56	0		No Quan Values	HexNAc(4)Hex(5)Fuc(1)	-1	293	High	5.45	284.2	284.2	0	3.57404e-06	3.12504e-07	0	0	0.000567765	0.000181785	0.000164745	0.000311042
FALSE	High	[R].VYVNSSSENLNYPVLVVVR.[Q]	1xHexNAc(4)Hex(5)Fuc(1) [N4]	1	1	2	Q9NXL6-ECD-hGH	hGH+hSIDT1-ECD The extracellular domain of human SIDT1 with N-terminal hGH fusion	Q9NXL6-ECD-hGH [290-308]	0	3919.78	0	21990262		HexNAc(4)Hex(5)Fuc(1)	0	293	High	13.8	674.3	640.5	640.5	1.56694e-14	1.18994e-15	0	0	2.49035e-12	1.84054e-13	0	0	83.9
FALSE	High	[R].GADFDHVYSGVVNLSTENIYSFNYTSQPDQVTAVRVYVNSSSENLNYPVLVVVR.[Q]	1xDeamidated [N13]; 1xHexNAc(4)Hex(5)Fuc(1)NeuAc(1) [N39]	1	1	1	Q9NXL6-ECD-hGH	hGH+hSIDT1-ECD The extracellular domain of human SIDT1 with N-terminal hGH fusion	Q9NXL6-ECD-hGH [255-308]	1	8086.67	0		No Quan Values	HexNAc(4)Hex(5)Fuc(1)NeuAc(1)	0	293	High	7.63	361.2	361.2	8.8	2.32129e-08	2.04558e-09	0	0	3.68922e-06	3.2958e-07	0	0
FALSE	High	[R].VYVNSSSENLNYPVLVVVR.[Q]	1xDeamidated [N9]; 1xHexNAc(4)Hex(5)Fuc(1)NeuAc(1) [N4]	1	1	1	Q9NXL6-ECD-hGH	hGH+hSIDT1-ECD The extracellular domain of human SIDT1 with N-terminal hGH fusion	Q9NXL6-ECD-hGH [290-308]	0	4211.86	0	1.16839e+06		HexNAc(4)Hex(5)Fuc(1)NeuAc(1)	0	293	High	1.71	207.4	20.9	20.9	0.0194323	0.00248756	0.00248707	0.00302396	0.718845	0.0543928	0.0543746	0.0778008	83.95
FALSE	High	[R].VYVNSSSENLNYPVLVVVR.[Q]	1xHexNAc(4)Hex(5)Fuc(1)NeuAc(1) [N4]	1	1	10	Q9NXL6-ECD-hGH	hGH+hSIDT1-ECD The extracellular domain of human SIDT1 with N-terminal hGH fusion	Q9NXL6-ECD-hGH [290-308]	0	4210.88	0	5.02631e+07		HexNAc(4)Hex(5)Fuc(1)NeuAc(1)	0	293	High	11.8	585.1	495.6	193.2	1.56694e-12	9.63281e-14	0	0	2.49035e-10	1.41108e-11	0	0	87.01
FALSE	High	[R].GADFDHVYSGVVNLSTENIYSFNYTSQPDQVTAVRVYVNSSSENLNYPVLVVVR.[Q]	1xDeamidated [N13]; 1xHexNAc(4)Hex(5)NeuAc(1) [N39]	1	1	1	Q9NXL6-ECD-hGH	hGH+hSIDT1-ECD The extracellular domain of human SIDT1 with N-terminal hGH fusion	Q9NXL6-ECD-hGH [255-308]	1	7940.61	0		No Quan Values	HexNAc(4)Hex(5)NeuAc(1)	1	293	High	7.63	362.5	362.5	6	2.32129e-08	2.05091e-09	0	0	3.68922e-06	3.30544e-07	0	0
FALSE	High	[R].VYVNSSSENLNYPVLVVVR.[Q]	1xHexNAc(4)Hex(5)NeuAc(1) [N4]	1	1	4	Q9NXL6-ECD-hGH	hGH+hSIDT1-ECD The extracellular domain of human SIDT1 with N-terminal hGH fusion	Q9NXL6-ECD-hGH [290-308]	0	4064.82	0	2.80314e+07		HexNAc(4)Hex(5)NeuAc(1)	-1	293	High	10.73	556.1	475.5	475.5	1.87356e-11	1.19788e-12	0	0	2.97765e-09	1.8153e-10	0	0	87.38
FALSE	High	[R].VYVNSSSENLNYPVLVVVR.[Q]	1xHexNAc(4)Hex(5)NeuAc(2) [N4]	1	1	2	Q9NXL6-ECD-hGH	hGH+hSIDT1-ECD The extracellular domain of human SIDT1 with N-terminal hGH fusion	Q9NXL6-ECD-hGH [290-308]	0	4355.92	0	7.07825e+06		HexNAc(4)Hex(5)NeuAc(2)	0	293	High	9.26	519.3	464.6	238.8	5.4881e-10	3.95725e-11	0	0	8.72224e-08	6.39446e-09	0	0	83.44
FALSE	High	[R].VYVNSSSENLNYPVLVVVR.[Q]	1xDeamidated [N9]; 1xHexNAc(4)Hex(6)Fuc(1) [N4]	1	1	1	Q9NXL6-ECD-hGH	hGH+hSIDT1-ECD The extracellular domain of human SIDT1 with N-terminal hGH fusion	Q9NXL6-ECD-hGH [290-308]	0	4082.82	0	1.17161e+06		HexNAc(4)Hex(6)Fuc(1)	1	293	High	5.57	271.9	230	58.3	2.69407e-06	2.40677e-07	0	0	0.000428024	0.000181785	0.000168379	0.000316756	83.6
FALSE	High	[R].VYVNSSSENLNYPVLVVVR.[Q]	1xHexNAc(4)Hex(6)Fuc(1) [N4]	1	1	1	Q9NXL6-ECD-hGH	hGH+hSIDT1-ECD The extracellular domain of human SIDT1 with N-terminal hGH fusion	Q9NXL6-ECD-hGH [290-308]	0	4081.84	0	1.17161e+06		HexNAc(4)Hex(6)Fuc(1)	1	293	High	9.62	513.4	447.7	195.9	2.41863e-10	1.77792e-11	0	0	3.84392e-08	2.90902e-09	0	0	83.6
FALSE	High	[R].GADFDHVYSGVVNLSTENIYSFNYTSQPDQVTAVRVYVNSSSENLNYPVLVVVR.[Q]	1xDeamidated [N23]; 1xHexNAc(4)Hex(6)Fuc(1)NeuAc(1) [N39]	1	1	1	Q9NXL6-ECD-hGH	hGH+hSIDT1-ECD The extracellular domain of human SIDT1 with N-terminal hGH fusion	Q9NXL6-ECD-hGH [255-308]	1	8248.72	0		No Quan Values	HexNAc(4)Hex(6)Fuc(1)NeuAc(1)	2	293	High	7.54	349.3	349.3	0.2	2.86156e-08	2.6235e-09	0	0	4.54786e-06	4.27453e-07	0	0
FALSE	High	[R].GADFDHVYSGVVNLSTENIYSFNYTSQPDQVTAVRVYVNSSSENLNYPVLVVVR.[Q]	2xDeamidated [N13; Q27]; 1xHexNAc(4)Hex(6)Fuc(1)NeuAc(1) [N39]	1	1	1	Q9NXL6-ECD-hGH	hGH+hSIDT1-ECD The extracellular domain of human SIDT1 with N-terminal hGH fusion	Q9NXL6-ECD-hGH [255-308]	1	8249.71	0		No Quan Values	HexNAc(4)Hex(6)Fuc(1)NeuAc(1)	2	293	High	9	390.3	390.3	0	9.89239e-10	7.51711e-11	0	0	1.5722e-07	1.23297e-08	0	0
FALSE	High	[R].VYVNSSSENLNYPVLVVVR.[Q]	1xHexNAc(4)Hex(6)Fuc(1)NeuAc(1) [N4]	1	1	1	Q9NXL6-ECD-hGH	hGH+hSIDT1-ECD The extracellular domain of human SIDT1 with N-terminal hGH fusion	Q9NXL6-ECD-hGH [290-308]	0	4372.93	0		No Quan Values	HexNAc(4)Hex(6)Fuc(1)NeuAc(1)	-1	293	High	9.84	513.1	417.3	417.3	1.45878e-10	1.07127e-11	0	0	2.31844e-08	1.69352e-09	0	0
FALSE	High	[R].VYVNSSSENLNYPVLVVVR.[Q]	1xHexNAc(4)Hex(6)NeuAc(1) [N4]	1	1	4	Q9NXL6-ECD-hGH	hGH+hSIDT1-ECD The extracellular domain of human SIDT1 with N-terminal hGH fusion	Q9NXL6-ECD-hGH [290-308]	0	4226.87	0	23174756		HexNAc(4)Hex(6)NeuAc(1)	-1	293	High	9.74	566.9	452.1	452.1	1.82844e-10	1.34326e-11	0	0	2.90594e-08	2.13817e-09	0	0	87.06
FALSE	High	[R].GADFDHVYSGVVNLSTENIYSFNYTSQPDQVTAVRVYVNSSSENLNYPVLVVVR.[Q]	1xDeamidated [N13]; 1xHexNAc(4)Hex(7) [N39]	1	1	1	Q9NXL6-ECD-hGH	hGH+hSIDT1-ECD The extracellular domain of human SIDT1 with N-terminal hGH fusion	Q9NXL6-ECD-hGH [255-308]	1	7973.62	0		No Quan Values	HexNAc(4)Hex(7)	1	293	High	6.76	327.3	327.3	1.7	1.71852e-07	1.78044e-08	0	0	2.73119e-05	2.97689e-06	0	0
FALSE	High	[R].GADFDHVYSGVVNLSTENIYSFNYTSQPDQVTAVRVYVNSSSENLNYPVLVVVR.[Q]	2xDeamidated [N13; Q27]; 1xHexNAc(4)Hex(7) [N39]	1	1	1	Q9NXL6-ECD-hGH	hGH+hSIDT1-ECD The extracellular domain of human SIDT1 with N-terminal hGH fusion	Q9NXL6-ECD-hGH [255-308]	1	7974.61	0		No Quan Values	HexNAc(4)Hex(7)	1	293	High	6.25	276.9	276.9	0	5.60619e-07	5.64144e-08	0	0	8.90929e-05	9.23456e-06	0	0
FALSE	High	[R].VYVNSSSENLNYPVLVVVR.[Q]	1xDeamidated [N9]; 1xHexNAc(4)Hex(7)NeuAc(1) [N4]	1	1	1	Q9NXL6-ECD-hGH	hGH+hSIDT1-ECD The extracellular domain of human SIDT1 with N-terminal hGH fusion	Q9NXL6-ECD-hGH [290-308]	0	4389.91	0	4390177		HexNAc(4)Hex(7)NeuAc(1)	1	293	High	5.35	271.8	156.9	82.4	4.5064e-06	3.94167e-07	0	0	0.000715795	0.000181785	0.000161473	0.000306185	83.45
FALSE	High	[R].VYVNSSSENLNYPVLVVVR.[Q]	1xHexNAc(4)Hex(7)NeuAc(1) [N4]	1	1	1	Q9NXL6-ECD-hGH	hGH+hSIDT1-ECD The extracellular domain of human SIDT1 with N-terminal hGH fusion	Q9NXL6-ECD-hGH [290-308]	0	4388.93	0	4390177		HexNAc(4)Hex(7)NeuAc(1)	0	293	High	7.32	417.6	286	286	4.82795e-08	4.62501e-09	0	0	7.67301e-06	7.55323e-07	0	0	83.45
FALSE	High	[R].VYVNSSSENLNYPVLVVVR.[Q]	1xHexNAc(5)Hex(3)Fuc(1) [N4]	1	1	1	Q9NXL6-ECD-hGH	hGH+hSIDT1-ECD The extracellular domain of human SIDT1 with N-terminal hGH fusion	Q9NXL6-ECD-hGH [290-308]	0	3798.76	0		No Quan Values	HexNAc(5)Hex(3)Fuc(1)	0	293	High	5.76	262	246.5	246.5	1.75284e-06	1.6165e-07	0	0	0.000278518	0.000181785	0.000174795	0.000328299
FALSE	High	[R].GADFDHVYSGVVNLSTENIYSFNYTSQPDQVTAVRVYVNSSSENLNYPVLVVVR.[Q]	1xDeamidated [N13]; 1xHexNAc(5)Hex(3)Fuc(1)NeuAc(1) [N39]	1	1	1	Q9NXL6-ECD-hGH	hGH+hSIDT1-ECD The extracellular domain of human SIDT1 with N-terminal hGH fusion	Q9NXL6-ECD-hGH [255-308]	1	7965.64	0		No Quan Values	HexNAc(5)Hex(3)Fuc(1)NeuAc(1)	-1	293	High	7.12	368.8	368.8	13.1	7.6372e-08	7.3582e-09	0	0	1.21377e-05	1.20277e-06	0	0
FALSE	High	[R].GADFDHVYSGVVNLSTENIYSFNYTSQPDQVTAVRVYVNSSSENLNYPVLVVVR.[Q]	1xHexNAc(5)Hex(3)Fuc(1)NeuAc(1) [N39]	1	1	1	Q9NXL6-ECD-hGH	hGH+hSIDT1-ECD The extracellular domain of human SIDT1 with N-terminal hGH fusion	Q9NXL6-ECD-hGH [255-308]	1	7964.66	0		No Quan Values	HexNAc(5)Hex(3)Fuc(1)NeuAc(1)	0	293	High	6.52	348.6	348.6	1	2.99549e-07	3.21124e-08	0	0	4.76056e-05	5.39487e-06	0	0
FALSE	High	[R].VYVNSSSENLNYPVLVVVR.[Q]	1xHexNAc(5)Hex(3)Fuc(1)NeuAc(1) [N4]	1	1	1	Q9NXL6-ECD-hGH	hGH+hSIDT1-ECD The extracellular domain of human SIDT1 with N-terminal hGH fusion	Q9NXL6-ECD-hGH [290-308]	0	4089.85	0	3.03437e+06		HexNAc(5)Hex(3)Fuc(1)NeuAc(1)	-1	293	High	6.75	385.5	334.9	334.9	1.78687e-07	1.88655e-08	0	0	2.83981e-05	3.14932e-06	0	0	83.63
FALSE	High	[R].VYVNSSSENLNYPVLVVVR.[Q]	1xHexNAc(5)Hex(4) [N4]	1	1	1	Q9NXL6-ECD-hGH	hGH+hSIDT1-ECD The extracellular domain of human SIDT1 with N-terminal hGH fusion	Q9NXL6-ECD-hGH [290-308]	0	3814.75	0		No Quan Values	HexNAc(5)Hex(4)	0	293	High	2.98	206.7	206.7	206.7	0.00103824	0.00090009	0.000891067	0.00129702	0.120736	0.00530645	0.00530152	0.00482356
FALSE	High	[R].GADFDHVYSGVVNLSTENIYSFNYTSQPDQVTAVRVYVNSSSENLNYPVLVVVR.[Q]	2xDeamidated [N13; Q27]; 1xHexNAc(5)Hex(4)Fuc(1) [N39]	1	1	1	Q9NXL6-ECD-hGH	hGH+hSIDT1-ECD The extracellular domain of human SIDT1 with N-terminal hGH fusion	Q9NXL6-ECD-hGH [255-308]	1	7837.59	0		No Quan Values	HexNAc(5)Hex(4)Fuc(1)	-1	293	High	5.59	254.9	254.9	5.6	2.57042e-06	2.30218e-07	0	0	0.000408384	0.000181785	0.000168947	0.000317864
FALSE	High	[R].VYVNSSSENLNYPVLVVVR.[Q]	1xHexNAc(5)Hex(4)Fuc(1) [N4]	1	1	1	Q9NXL6-ECD-hGH	hGH+hSIDT1-ECD The extracellular domain of human SIDT1 with N-terminal hGH fusion	Q9NXL6-ECD-hGH [290-308]	0	3960.81	0	35861756		HexNAc(5)Hex(4)Fuc(1)	0	293	High	12.8	608.1	591.3	591.3	1.56694e-13	1.09119e-14	0	0	2.49035e-11	1.60424e-12	0	0	83.95
FALSE	High	[R].VYVNSSSENLNYPVLVVVR.[Q]	1xHexNAc(5)Hex(4)Fuc(1)NeuAc(1) [N4]	1	1	9	Q9NXL6-ECD-hGH	hGH+hSIDT1-ECD The extracellular domain of human SIDT1 with N-terminal hGH fusion	Q9NXL6-ECD-hGH [290-308]	0	4251.91	0	2.95922e+07		HexNAc(5)Hex(4)Fuc(1)NeuAc(1)	-1	293	High	13.02	627.5	552.8	552.8	9.45094e-14	7.25539e-15	0	0	1.50204e-11	1.09973e-12	0	0	86.95
FALSE	High	[R].VYVNSSSENLNYPVLVVVR.[Q]	1xHexNAc(5)Hex(4)Fuc(1)NeuAc(2) [N4]	1	1	2	Q9NXL6-ECD-hGH	hGH+hSIDT1-ECD The extracellular domain of human SIDT1 with N-terminal hGH fusion	Q9NXL6-ECD-hGH [290-308]	0	4543	0		No Quan Values	HexNAc(5)Hex(4)Fuc(1)NeuAc(2)	0	293	High	8.7	469.8	343.4	119.2	2.0057e-09	1.56204e-10	0	0	3.18766e-07	2.60563e-08	0	0
FALSE	High	[R].GADFDHVYSGVVNLSTENIYSFNYTSQPDQVTAVRVYVNSSSENLNYPVLVVVR.[Q]	1xDeamidated [N13]; 1xHexNAc(5)Hex(4)NeuAc(1) [N39]	1	1	1	Q9NXL6-ECD-hGH	hGH+hSIDT1-ECD The extracellular domain of human SIDT1 with N-terminal hGH fusion	Q9NXL6-ECD-hGH [255-308]	1	7981.64	0		No Quan Values	HexNAc(5)Hex(4)NeuAc(1)	0	293	High	6.16	311.3	311.3	1.7	6.91409e-07	6.77209e-08	0	0	0.000109876	1.1071e-05	0	0
FALSE	High	[R].GADFDHVYSGVVNLSTENIYSFNYTSQPDQVTAVRVYVNSSSENLNYPVLVVVR.[Q]	1xHexNAc(5)Hex(4)NeuAc(1) [N39]	1	1	1	Q9NXL6-ECD-hGH	hGH+hSIDT1-ECD The extracellular domain of human SIDT1 with N-terminal hGH fusion	Q9NXL6-ECD-hGH [255-308]	1	7980.66	0		No Quan Values	HexNAc(5)Hex(4)NeuAc(1)	0	293	High	4.93	235	235	8.7	1.16961e-05	8.37859e-07	0	0	0.00185613	0.00106415	0.00106238	0.00144425
FALSE	High	[R].VYVNSSSENLNYPVLVVVR.[Q]	1xHexNAc(5)Hex(4)NeuAc(1) [N4]	1	1	8	Q9NXL6-ECD-hGH	hGH+hSIDT1-ECD The extracellular domain of human SIDT1 with N-terminal hGH fusion	Q9NXL6-ECD-hGH [290-308]	0	4105.85	0	4.0755e+07		HexNAc(5)Hex(4)NeuAc(1)	0	293	High	14.7	703.7	550.9	241	2.00425e-15	1.62278e-16	0	0	3.18536e-13	2.3886e-14	0	0	83.66
FALSE	High	[R].VYVNSSSENLNYPVLVVVR.[Q]	1xDeamidated [N9]; 1xHexNAc(5)Hex(4)NeuAc(2) [N4]	1	1	1	Q9NXL6-ECD-hGH	hGH+hSIDT1-ECD The extracellular domain of human SIDT1 with N-terminal hGH fusion	Q9NXL6-ECD-hGH [290-308]	0	4397.93	0		No Quan Values	HexNAc(5)Hex(4)NeuAc(2)	1	293	High	5.41	253.4	146	75.5	3.89698e-06	3.45738e-07	0	0	0.000619043	0.000181785	0.000163372	0.000308833
FALSE	High	[R].VYVNSSSENLNYPVLVVVR.[Q]	1xHexNAc(5)Hex(4)NeuAc(2) [N4]	1	1	4	Q9NXL6-ECD-hGH	hGH+hSIDT1-ECD The extracellular domain of human SIDT1 with N-terminal hGH fusion	Q9NXL6-ECD-hGH [290-308]	0	4396.94	0	3821312		HexNAc(5)Hex(4)NeuAc(2)	0	293	High	12.48	627.4	549.3	261.5	3.34739e-13	2.45474e-14	0	0	5.32001e-11	3.81987e-12	0	0	87.29
FALSE	High	[R].DPFDAARGADFDHVYSGVVNLSTENIYSFNYTSQPDQVTAVRVYVNSSSENLNYPVLVVVR.[Q]	1xDeamidated [Q37]; 1xHexNAc(5)Hex(5) [N46]	1	1	1	Q9NXL6-ECD-hGH	hGH+hSIDT1-ECD The extracellular domain of human SIDT1 with N-terminal hGH fusion	Q9NXL6-ECD-hGH [248-308]	2	8624.95	0		No Quan Values	HexNAc(5)Hex(5)	2	293	High	3.02	341.5	9.3	0	0.000959759	0.000809904	0.000790514	0.0010518	0.111703	0.00458654	0.0045853	0.00412903
FALSE	High	[R].VYVNSSSENLNYPVLVVVR.[Q]	1xHexNAc(5)Hex(5) [N4]	1	1	1	Q9NXL6-ECD-hGH	hGH+hSIDT1-ECD The extracellular domain of human SIDT1 with N-terminal hGH fusion	Q9NXL6-ECD-hGH [290-308]	0	3976.81	0		No Quan Values	HexNAc(5)Hex(5)	0	293	High	7.43	331.4	297.3	297.3	3.71295e-08	3.52416e-09	0	0	5.90096e-06	5.75803e-07	0	0
FALSE	High	[R].GADFDHVYSGVVNLSTENIYSFNYTSQPDQVTAVRVYVNSSSENLNYPVLVVVR.[Q]	2xDeamidated [N13; Q27]; 1xHexNAc(5)Hex(5)Fuc(1) [N39]	1	1	1	Q9NXL6-ECD-hGH	hGH+hSIDT1-ECD The extracellular domain of human SIDT1 with N-terminal hGH fusion	Q9NXL6-ECD-hGH [255-308]	1	7999.64	0		No Quan Values	HexNAc(5)Hex(5)Fuc(1)	1	293	High	6.78	360.5	360.5	0	1.64747e-07	1.69583e-08	0	0	2.61827e-05	2.83702e-06	0	0
FALSE	High	[R].VYVNSSSENLNYPVLVVVR.[Q]	1xHexNAc(5)Hex(5)Fuc(1) [N4]	1	1	3	Q9NXL6-ECD-hGH	hGH+hSIDT1-ECD The extracellular domain of human SIDT1 with N-terminal hGH fusion	Q9NXL6-ECD-hGH [290-308]	0	4122.86	0	17725134		HexNAc(5)Hex(5)Fuc(1)	0	293	High	12.8	629.5	562.1	292.7	1.56694e-13	1.08194e-14	0	0	2.49035e-11	1.58758e-12	0	0	83.61
FALSE	High	[R].VYVNSSSENLNYPVLVVVR.[Q]	1xHexNAc(5)Hex(5)Fuc(1)NeuAc(1) [N4]	1	1	2	Q9NXL6-ECD-hGH	hGH+hSIDT1-ECD The extracellular domain of human SIDT1 with N-terminal hGH fusion	Q9NXL6-ECD-hGH [290-308]	0	4413.96	0		No Quan Values	HexNAc(5)Hex(5)Fuc(1)NeuAc(1)	-1	293	High	10.03	534.2	427.6	427.6	9.22594e-11	7.23994e-12	0	0	1.46628e-08	1.11795e-09	0	0
FALSE	High	[R].VYVNSSSENLNYPVLVVVR.[Q]	1xHexNAc(5)Hex(5)Fuc(1)NeuAc(2) [N4]	1	1	1	Q9NXL6-ECD-hGH	hGH+hSIDT1-ECD The extracellular domain of human SIDT1 with N-terminal hGH fusion	Q9NXL6-ECD-hGH [290-308]	0	4705.05	0		No Quan Values	HexNAc(5)Hex(5)Fuc(1)NeuAc(2)	0	293	High	8.12	419	279.2	87.4	7.53884e-09	5.39427e-10	0	0	1.19815e-06	8.69431e-08	0	0
FALSE	High	[R].VYVNSSSENLNYPVLVVVR.[Q]	1xHexNAc(5)Hex(5)NeuAc(1) [N4]	1	1	4	Q9NXL6-ECD-hGH	hGH+hSIDT1-ECD The extracellular domain of human SIDT1 with N-terminal hGH fusion	Q9NXL6-ECD-hGH [290-308]	0	4267.9	0	1.79967e+07		HexNAc(5)Hex(5)NeuAc(1)	1	293	High	11.98	611	518.6	198.1	1.05477e-12	7.12097e-14	0	0	1.67635e-10	1.03977e-11	0	0	86.96
FALSE	High	[R].VYVNSSSENLNYPVLVVVR.[Q]	1xHexNAc(5)Hex(5)NeuAc(2) [N4]	1	1	1	Q9NXL6-ECD-hGH	hGH+hSIDT1-ECD The extracellular domain of human SIDT1 with N-terminal hGH fusion	Q9NXL6-ECD-hGH [290-308]	0	4559	0		No Quan Values	HexNAc(5)Hex(5)NeuAc(2)	0	293	High	5.59	350.4	230.3	230.3	2.59593e-06	2.31637e-07	0	0	0.000412436	0.000181785	0.000168862	0.000317763
FALSE	High	[R].VYVNSSSENLNYPVLVVVR.[Q]	1xDeamidated [N9]; 1xHexNAc(5)Hex(6) [N4]	1	1	1	Q9NXL6-ECD-hGH	hGH+hSIDT1-ECD The extracellular domain of human SIDT1 with N-terminal hGH fusion	Q9NXL6-ECD-hGH [290-308]	0	4139.84	0		No Quan Values	HexNAc(5)Hex(6)	1	293	High	5.27	322.5	235.5	83.6	5.31089e-06	4.5081e-07	0	0	0.000843494	0.000181785	0.000159515	0.000303306
FALSE	High	[R].VYVNSSSENLNYPVLVVVR.[Q]	1xHexNAc(5)Hex(6) [N4]	1	1	1	Q9NXL6-ECD-hGH	hGH+hSIDT1-ECD The extracellular domain of human SIDT1 with N-terminal hGH fusion	Q9NXL6-ECD-hGH [290-308]	0	4138.86	0		No Quan Values	HexNAc(5)Hex(6)	-1	293	High	7.08	331.7	313.5	313.5	8.35136e-08	8.13799e-09	0	0	1.32727e-05	1.33731e-06	0	0
FALSE	High	[R].VYVNSSSENLNYPVLVVVR.[Q]	1xHexNAc(5)Hex(6)Fuc(1) [N4]	1	1	2	Q9NXL6-ECD-hGH	hGH+hSIDT1-ECD The extracellular domain of human SIDT1 with N-terminal hGH fusion	Q9NXL6-ECD-hGH [290-308]	0	4284.92	0	3.80766e+07		HexNAc(5)Hex(6)Fuc(1)	0	293	High	11.48	587.4	539.1	230	3.34739e-12	2.10987e-13	0	0	5.32001e-10	3.10777e-11	0	0	83.27
FALSE	High	[R].VYVNSSSENLNYPVLVVVR.[Q]	1xDeamidated [N9]; 1xHexNAc(5)Hex(6)Fuc(1)NeuAc(1) [N4]	1	1	1	Q9NXL6-ECD-hGH	hGH+hSIDT1-ECD The extracellular domain of human SIDT1 with N-terminal hGH fusion	Q9NXL6-ECD-hGH [290-308]	0	4577	0		No Quan Values	HexNAc(5)Hex(6)Fuc(1)NeuAc(1)	1	293	High	6.47	321.2	222	41	3.35957e-07	3.61542e-08	0	0	5.33914e-05	5.99212e-06	0	0
FALSE	High	[R].VYVNSSSENLNYPVLVVVR.[Q]	1xHexNAc(5)Hex(6)Fuc(1)NeuAc(1) [N4]	1	1	9	Q9NXL6-ECD-hGH	hGH+hSIDT1-ECD The extracellular domain of human SIDT1 with N-terminal hGH fusion	Q9NXL6-ECD-hGH [290-308]	0	4576.01	1	2.69018e+08		HexNAc(5)Hex(6)Fuc(1)NeuAc(1)	0	293	High	9.44	557.5	440.5	203.2	3.66746e-10	2.67249e-11	0	0	5.82869e-08	4.36171e-09	0	0	85.15
FALSE	High	[R].VYVNSSSENLNYPVLVVVR.[Q]	1xHexNAc(5)Hex(6)Fuc(1)NeuAc(2) [N4]	1	1	1	Q9NXL6-ECD-hGH	hGH+hSIDT1-ECD The extracellular domain of human SIDT1 with N-terminal hGH fusion	Q9NXL6-ECD-hGH [290-308]	0	4867.11	0		No Quan Values	HexNAc(5)Hex(6)Fuc(1)NeuAc(2)	0	293	High	8.26	471.5	339.5	128	5.50362e-09	3.72493e-10	0	0	8.74689e-07	6.18831e-08	0	0
FALSE	High	[R].VYVNSSSENLNYPVLVVVR.[Q]	1xHexNAc(5)Hex(6)Fuc(1)NeuAc(3) [N4]	1	1	2	Q9NXL6-ECD-hGH	hGH+hSIDT1-ECD The extracellular domain of human SIDT1 with N-terminal hGH fusion	Q9NXL6-ECD-hGH [290-308]	0	5158.2	0	7.96261e+06		HexNAc(5)Hex(6)Fuc(1)NeuAc(3)	0	293	High	13.48	673.1	520.7	225.9	3.34739e-14	2.41306e-15	0	0	5.32001e-12	3.88968e-13	0	0	92.7
FALSE	High	[R].VYVNSSSENLNYPVLVVVR.[Q]	1xDeamidated [N9]; 1xHexNAc(5)Hex(6)NeuAc(1) [N4]	1	1	1	Q9NXL6-ECD-hGH	hGH+hSIDT1-ECD The extracellular domain of human SIDT1 with N-terminal hGH fusion	Q9NXL6-ECD-hGH [290-308]	0	4430.94	0		No Quan Values	HexNAc(5)Hex(6)NeuAc(1)	1	293	High	6.88	379.9	246.6	46.3	1.31629e-07	1.36331e-08	0	0	2.09195e-05	2.25215e-06	0	0
FALSE	High	[R].VYVNSSSENLNYPVLVVVR.[Q]	1xHexNAc(5)Hex(6)NeuAc(1) [N4]	1	1	3	Q9NXL6-ECD-hGH	hGH+hSIDT1-ECD The extracellular domain of human SIDT1 with N-terminal hGH fusion	Q9NXL6-ECD-hGH [290-308]	0	4429.95	0	9608473		HexNAc(5)Hex(6)NeuAc(1)	1	293	High	11.98	611.8	474.8	211.9	1.05477e-12	7.06701e-14	0	0	1.67635e-10	1.02998e-11	0	0	82.94
FALSE	High	[R].VYVNSSSENLNYPVLVVVR.[Q]	1xHexNAc(5)Hex(6)NeuAc(2) [N4]	1	1	1	Q9NXL6-ECD-hGH	hGH+hSIDT1-ECD The extracellular domain of human SIDT1 with N-terminal hGH fusion	Q9NXL6-ECD-hGH [290-308]	0	4721.05	0		No Quan Values	HexNAc(5)Hex(6)NeuAc(2)	-1	293	High	9.24	450.3	384.9	384.9	5.68956e-10	4.1734e-11	0	0	9.04242e-08	6.72331e-09	0	0
FALSE	High	[R].VYVNSSSENLNYPVLVVVR.[Q]	1xDeamidated [N9]; 1xHexNAc(5)Hex(7) [N4]	1	1	1	Q9NXL6-ECD-hGH	hGH+hSIDT1-ECD The extracellular domain of human SIDT1 with N-terminal hGH fusion	Q9NXL6-ECD-hGH [290-308]	0	4301.9	0		No Quan Values	HexNAc(5)Hex(7)	1	293	High	6.23	374	241.1	60.4	5.83734e-07	5.83865e-08	0	0	9.2766e-05	9.55295e-06	0	0
FALSE	High	[R].VYVNSSSENLNYPVLVVVR.[Q]	1xHexNAc(5)Hex(7) [N4]	1	1	2	Q9NXL6-ECD-hGH	hGH+hSIDT1-ECD The extracellular domain of human SIDT1 with N-terminal hGH fusion	Q9NXL6-ECD-hGH [290-308]	0	4300.91	0	1.25001e+06		HexNAc(5)Hex(7)	1	293	High	15.66	823.9	752.3	752.3	2.1676e-16	1.56913e-17	0	0	3.44496e-14	2.30363e-15	0	0	83.24
FALSE	High	[R].VYVNSSSENLNYPVLVVVR.[Q]	1xHexNAc(5)Hex(7)Fuc(1) [N4]	1	1	2	Q9NXL6-ECD-hGH	hGH+hSIDT1-ECD The extracellular domain of human SIDT1 with N-terminal hGH fusion	Q9NXL6-ECD-hGH [290-308]	0	4446.97	0	1.56165e+06		HexNAc(5)Hex(7)Fuc(1)	0	293	High	7.08	395.2	335.5	179.8	8.26768e-08	7.97415e-09	0	0	1.31397e-05	1.30786e-06	0	0	82.9
FALSE	High	[R].VYVNSSSENLNYPVLVVVR.[Q]	1xHexNAc(5)Hex(7)Fuc(1)NeuAc(1) [N4]	1	1	1	Q9NXL6-ECD-hGH	hGH+hSIDT1-ECD The extracellular domain of human SIDT1 with N-terminal hGH fusion	Q9NXL6-ECD-hGH [290-308]	0	4738.06	0	1.85915e+06		HexNAc(5)Hex(7)Fuc(1)NeuAc(1)	1	293	High	7.66	438.2	306.2	93.3	2.16576e-08	1.87012e-09	0	0	3.44204e-06	3.0343e-07	0	0	82.79
FALSE	High	[R].VYVNSSSENLNYPVLVVVR.[Q]	1xHexNAc(5)Hex(9)Fuc(1) [N4]	1	1	1	Q9NXL6-ECD-hGH	hGH+hSIDT1-ECD The extracellular domain of human SIDT1 with N-terminal hGH fusion	Q9NXL6-ECD-hGH [290-308]	0	4771.07	0	1.97558e+06		HexNAc(5)Hex(9)Fuc(1)	-1	293	High	7.36	319.3	270.3	270.3	4.38282e-08	4.23704e-09	0	0	6.96558e-06	6.87231e-07	0	0	82.78
FALSE	High	[R].VYVNSSSENLNYPVLVVVR.[Q]	1xHexNAc(6)Hex(11)Fuc(1) [N4]	1	1	2	Q9NXL6-ECD-hGH	hGH+hSIDT1-ECD The extracellular domain of human SIDT1 with N-terminal hGH fusion	Q9NXL6-ECD-hGH [290-308]	0	5298.26	0		No Quan Values	HexNAc(6)Hex(11)Fuc(1)	1	293	High	7.59	378.6	263.4	124	2.56543e-08	2.27495e-09	0	0	4.07723e-06	3.71e-07	0	0
FALSE	High	[R].GADFDHVYSGVVNLSTENIYSFNYTSQPDQVTAVRVYVNSSSENLNYPVLVVVR.[Q]	2xDeamidated [N13; Q27]; 1xHexNAc(6)Hex(3) [N39]	1	1	1	Q9NXL6-ECD-hGH	hGH+hSIDT1-ECD The extracellular domain of human SIDT1 with N-terminal hGH fusion	Q9NXL6-ECD-hGH [255-308]	1	7732.55	0		No Quan Values	HexNAc(6)Hex(3)	1	293	High	6.38	276.6	276.6	0	4.15908e-07	4.35133e-08	0	0	6.60968e-05	7.17479e-06	0	0
FALSE	High	[R].GADFDHVYSGVVNLSTENIYSFNYTSQPDQVTAVRVYVNSSSENLNYPVLVVVR.[Q]	1xDeamidated [N]; 1xHexNAc(6)Hex(3)Fuc(1) [N39]	1	1	2	Q9NXL6-ECD-hGH	hGH+hSIDT1-ECD The extracellular domain of human SIDT1 with N-terminal hGH fusion	Q9NXL6-ECD-hGH [255-308]	1	7877.63	0		No Quan Values	HexNAc(6)Hex(3)Fuc(1)	1	293	High	8.52	428.3	428.3	0.9	3.03076e-09	2.28153e-10	0	0	4.81678e-07	3.7065e-08	0	0
FALSE	High	[R].VYVNSSSENLNYPVLVVVR.[Q]	1xHexNAc(6)Hex(3)Fuc(1)NeuAc(1) [N4]	1	1	1	Q9NXL6-ECD-hGH	hGH+hSIDT1-ECD The extracellular domain of human SIDT1 with N-terminal hGH fusion	Q9NXL6-ECD-hGH [290-308]	0	4292.93	0		Not Reliable	HexNAc(6)Hex(3)Fuc(1)NeuAc(1)	-1	293	High	8.07	431.9	342.5	342.5	8.59778e-09	6.44445e-10	0	0	1.36644e-06	1.04045e-07	0	0
FALSE	High	[R].VYVNSSSENLNYPVLVVVR.[Q]	1xHexNAc(6)Hex(3)Fuc(1)NeuAc(2) [N4]	1	1	2	Q9NXL6-ECD-hGH	hGH+hSIDT1-ECD The extracellular domain of human SIDT1 with N-terminal hGH fusion	Q9NXL6-ECD-hGH [290-308]	0	4584.03	0		No Quan Values	HexNAc(6)Hex(3)Fuc(1)NeuAc(2)	-1	293	High	10.33	502.8	456.5	456.5	4.62954e-11	3.41459e-12	0	0	7.35773e-09	5.29435e-10	0	0
FALSE	High	[R].VYVNSSSENLNYPVLVVVR.[Q]	1xHexNAc(6)Hex(4)Fuc(1) [N4]	1	1	2	Q9NXL6-ECD-hGH	hGH+hSIDT1-ECD The extracellular domain of human SIDT1 with N-terminal hGH fusion	Q9NXL6-ECD-hGH [290-308]	0	4163.89	0	8015534		HexNAc(6)Hex(4)Fuc(1)	-1	293	High	9.64	502.6	430.8	430.8	2.30624e-10	1.64832e-11	0	0	3.66531e-08	2.67246e-09	0	0	83.63
FALSE	High	[R].DPFDAARGADFDHVYSGVVNLSTENIYSFNYTSQPDQVTAVRVYVNSSSENLNYPVLVVVR.[Q]	1xHexNAc(6)Hex(4)NeuAc(1) [N46]	1	1	1	Q9NXL6-ECD-hGH	hGH+hSIDT1-ECD The extracellular domain of human SIDT1 with N-terminal hGH fusion	Q9NXL6-ECD-hGH [248-308]	2	8956.09	0		No Quan Values	HexNAc(6)Hex(4)NeuAc(1)	2	293	High	2.68	145.7	145.7	8.2	0.00209431	0.00130152	0.0012987	0.00227445	0.215805	0.00825487	0.00824742	0.00838264
FALSE	High	[R].GADFDHVYSGVVNLSTENIYSFNYTSQPDQVTAVRVYVNSSSENLNYPVLVVVR.[Q]	2xDeamidated [Q27; N44]; 1xHexNAc(6)Hex(4)NeuAc(1) [N39]	1	1	1	Q9NXL6-ECD-hGH	hGH+hSIDT1-ECD The extracellular domain of human SIDT1 with N-terminal hGH fusion	Q9NXL6-ECD-hGH [255-308]	1	8185.7	0		No Quan Values	HexNAc(6)Hex(4)NeuAc(1)	2	293	High	3.04	183.2	183.2	7	0.00091998	0.000809904	0.000797085	0.00105932	0.107002	0.00395688	0.00395473	0.00364678
FALSE	High	[R].VYVNSSSENLNYPVLVVVR.[Q]	1xHexNAc(6)Hex(4)NeuAc(1) [N4]	1	1	1	Q9NXL6-ECD-hGH	hGH+hSIDT1-ECD The extracellular domain of human SIDT1 with N-terminal hGH fusion	Q9NXL6-ECD-hGH [290-308]	0	4308.93	0	10726135		HexNAc(6)Hex(4)NeuAc(1)	0	293	High	9.58	578.4	468.5	181.8	2.65972e-10	1.96831e-11	0	0	4.2271e-08	3.17944e-09	0	0	83.49
FALSE	High	[R].VYVNSSSENLNYPVLVVVR.[Q]	1xHexNAc(6)Hex(5)Fuc(1) [N4]	1	1	4	Q9NXL6-ECD-hGH	hGH+hSIDT1-ECD The extracellular domain of human SIDT1 with N-terminal hGH fusion	Q9NXL6-ECD-hGH [290-308]	0	4325.94	0	39381861		HexNAc(6)Hex(5)Fuc(1)	0	293	High	10.6	571.3	560.7	216.2	2.53862e-11	1.61293e-12	0	0	4.03463e-09	2.5227e-10	0	0	83.35
FALSE	High	[R].GADFDHVYSGVVNLSTENIYSFNYTSQPDQVTAVRVYVNSSSENLNYPVLVVVR.[Q]	1xHexNAc(6)Hex(5)Fuc(1)NeuAc(1) [N39]	1	1	1	Q9NXL6-ECD-hGH	hGH+hSIDT1-ECD The extracellular domain of human SIDT1 with N-terminal hGH fusion	Q9NXL6-ECD-hGH [255-308]	1	8491.85	0		No Quan Values	HexNAc(6)Hex(5)Fuc(1)NeuAc(1)	-1	293	High	5.6	238.8	238.8	0.5	2.49892e-06	2.23243e-07	0	0	0.000397028	0.000181785	0.000169434	0.000318979
FALSE	High	[R].VYVNSSSENLNYPVLVVVR.[Q]	1xDeamidated [N9]; 1xHexNAc(6)Hex(5)Fuc(1)NeuAc(1) [N4]	1	1	4	Q9NXL6-ECD-hGH	hGH+hSIDT1-ECD The extracellular domain of human SIDT1 with N-terminal hGH fusion	Q9NXL6-ECD-hGH [290-308]	0	4618.02	0	4284210		HexNAc(6)Hex(5)Fuc(1)NeuAc(1)	1	293	High	7.83	374	210	51.4	1.47117e-08	1.12896e-09	0	0	2.33812e-06	1.78057e-07	0	0	82.82
FALSE	High	[R].VYVNSSSENLNYPVLVVVR.[Q]	1xHexNAc(6)Hex(5)Fuc(1)NeuAc(1) [N4]	1	1	6	Q9NXL6-ECD-hGH	hGH+hSIDT1-ECD The extracellular domain of human SIDT1 with N-terminal hGH fusion	Q9NXL6-ECD-hGH [290-308]	0	4617.04	0		No Quan Values	HexNAc(6)Hex(5)Fuc(1)NeuAc(1)	0	293	High	9.79	540.1	489	238.4	1.63476e-10	1.17898e-11	0	0	2.59812e-08	1.88117e-09	0	0
FALSE	High	[R].VYVNSSSENLNYPVLVVVR.[Q]	1xHexNAc(6)Hex(5)Fuc(1)NeuAc(2) [N4]	1	1	1	Q9NXL6-ECD-hGH	hGH+hSIDT1-ECD The extracellular domain of human SIDT1 with N-terminal hGH fusion	Q9NXL6-ECD-hGH [290-308]	0	4908.13	0		No Quan Values	HexNAc(6)Hex(5)Fuc(1)NeuAc(2)	-1	293	High	3.71	218	120.4	120.4	0.000194237	0.000360014	0.000359928	0.000818331	0.0255191	0.00240113	0.00239741	0.00295302
FALSE	High	[R].DPFDAARGADFDHVYSGVVNLSTENIYSFNYTSQPDQVTAVRVYVNSSSENLNYPVLVVVR.[Q]	1xDeamidated [N25]; 1xHexNAc(6)Hex(5)Fuc(1)NeuAc(3) [N46]	1	1	1	Q9NXL6-ECD-hGH	hGH+hSIDT1-ECD The extracellular domain of human SIDT1 with N-terminal hGH fusion	Q9NXL6-ECD-hGH [248-308]	2	9847.37	0		No Quan Values	HexNAc(6)Hex(5)Fuc(1)NeuAc(3)	-2	293	High	2.22	128.4	128.4	0	0.00607661	0.00176038	0.00175656	0.00217812	0.44268	0.0209348	0.0209119	0.0249711
FALSE	High	[R].VYVNSSSENLNYPVLVVVR.[Q]	1xHexNAc(6)Hex(5)Fuc(1)NeuAc(3) [N4]	1	1	1	Q9NXL6-ECD-hGH	hGH+hSIDT1-ECD The extracellular domain of human SIDT1 with N-terminal hGH fusion	Q9NXL6-ECD-hGH [290-308]	0	5199.23	0		No Quan Values	HexNAc(6)Hex(5)Fuc(1)NeuAc(3)	1	293	High	7.79	481.8	303.7	103.2	1.63434e-08	1.23611e-09	0	0	2.59746e-06	1.94781e-07	0	0
FALSE	High	[R].VYVNSSSENLNYPVLVVVR.[Q]	1xHexNAc(6)Hex(6)Fuc(1) [N4]	1	1	3	Q9NXL6-ECD-hGH	hGH+hSIDT1-ECD The extracellular domain of human SIDT1 with N-terminal hGH fusion	Q9NXL6-ECD-hGH [290-308]	0	4488	0	14257546		HexNAc(6)Hex(6)Fuc(1)	0	293	High	12.48	644.1	512.1	275.1	3.34739e-13	2.41775e-14	0	0	5.32001e-11	3.75359e-12	0	0	82.96
FALSE	High	[R].VYVNSSSENLNYPVLVVVR.[Q]	1xHexNAc(6)Hex(6)Fuc(1)NeuAc(1) [N4]	1	1	1	Q9NXL6-ECD-hGH	hGH+hSIDT1-ECD The extracellular domain of human SIDT1 with N-terminal hGH fusion	Q9NXL6-ECD-hGH [290-308]	0	4779.09	0		Not Reliable	HexNAc(6)Hex(6)Fuc(1)NeuAc(1)	1	293	High	7.59	381.9	300.4	98.2	2.54292e-08	2.25172e-09	0	0	4.04145e-06	3.66799e-07	0	0
FALSE	High	[R].VYVNSSSENLNYPVLVVVR.[Q]	1xHexNAc(6)Hex(6)NeuAc(1) [N4]	1	1	3	Q9NXL6-ECD-hGH	hGH+hSIDT1-ECD The extracellular domain of human SIDT1 with N-terminal hGH fusion	Q9NXL6-ECD-hGH [290-308]	0	4633.03	0	5171997		HexNAc(6)Hex(6)NeuAc(1)	1	293	High	9.43	557.4	428.7	121.6	3.70942e-10	2.74571e-11	0	0	5.89538e-08	4.49521e-09	0	0	82.79
FALSE	High	[R].VYVNSSSENLNYPVLVVVR.[Q]	1xDeamidated [N9]; 1xHexNAc(6)Hex(6)NeuAc(2) [N4]	1	1	1	Q9NXL6-ECD-hGH	hGH+hSIDT1-ECD The extracellular domain of human SIDT1 with N-terminal hGH fusion	Q9NXL6-ECD-hGH [290-308]	0	4925.11	0		No Quan Values	HexNAc(6)Hex(6)NeuAc(2)	1	293	High	3.01	211.7	179.6	74.8	0.000968819	0.000809904	0.000788999	0.00105014	0.112767	0.00458654	0.0045742	0.00412159
FALSE	High	[R].VYVNSSSENLNYPVLVVVR.[Q]	1xHexNAc(6)Hex(6)NeuAc(2) [N4]	1	1	1	Q9NXL6-ECD-hGH	hGH+hSIDT1-ECD The extracellular domain of human SIDT1 with N-terminal hGH fusion	Q9NXL6-ECD-hGH [290-308]	0	4924.13	0		No Quan Values	HexNAc(6)Hex(6)NeuAc(2)	0	293	High	6.98	426	336.3	336.3	1.05257e-07	1.03777e-08	0	0	1.67283e-05	1.72276e-06	0	0
FALSE	High	[R].VYVNSSSENLNYPVLVVVR.[Q]	1xHexNAc(6)Hex(7) [N4]	1	1	1	Q9NXL6-ECD-hGH	hGH+hSIDT1-ECD The extracellular domain of human SIDT1 with N-terminal hGH fusion	Q9NXL6-ECD-hGH [290-308]	0	4503.99	0		No Quan Values	HexNAc(6)Hex(7)	0	293	High	10.34	506.5	429.3	177.4	4.59581e-11	3.3604e-12	0	0	7.30412e-09	5.22809e-10	0	0
FALSE	High	[R].VYVNSSSENLNYPVLVVVR.[Q]	1xHexNAc(6)Hex(7)Fuc(1) [N4]	1	1	3	Q9NXL6-ECD-hGH	hGH+hSIDT1-ECD The extracellular domain of human SIDT1 with N-terminal hGH fusion	Q9NXL6-ECD-hGH [290-308]	0	4650.05	0	40843268		HexNAc(6)Hex(7)Fuc(1)	0	293	High	11.8	585.4	495.1	247.1	1.56694e-12	9.39536e-14	0	0	2.49035e-10	1.36792e-11	0	0	82.62
FALSE	High	[R].VYVNSSSENLNYPVLVVVR.[Q]	1xDeamidated [N9]; 1xHexNAc(6)Hex(7)Fuc(1)NeuAc(1) [N4]	1	1	1	Q9NXL6-ECD-hGH	hGH+hSIDT1-ECD The extracellular domain of human SIDT1 with N-terminal hGH fusion	Q9NXL6-ECD-hGH [290-308]	0	4942.13	0		No Quan Values	HexNAc(6)Hex(7)Fuc(1)NeuAc(1)	1	293	High	6.44	333.7	200.2	55.7	3.63188e-07	3.8381e-08	0	0	5.77188e-05	6.28619e-06	0	0
FALSE	High	[R].VYVNSSSENLNYPVLVVVR.[Q]	1xHexNAc(6)Hex(7)Fuc(1)NeuAc(1) [N4]	1	1	6	Q9NXL6-ECD-hGH	hGH+hSIDT1-ECD The extracellular domain of human SIDT1 with N-terminal hGH fusion	Q9NXL6-ECD-hGH [290-308]	0	4941.14	0	72500290		HexNAc(6)Hex(7)Fuc(1)NeuAc(1)	1	293	High	11.77	611.8	497.4	241	1.68945e-12	1.02984e-13	0	0	2.68505e-10	1.51704e-11	0	0	85.59
FALSE	High	[R].VYVNSSSENLNYPVLVVVR.[Q]	1xHexNAc(6)Hex(7)Fuc(1)NeuAc(2) [N4]	1	1	4	Q9NXL6-ECD-hGH	hGH+hSIDT1-ECD The extracellular domain of human SIDT1 with N-terminal hGH fusion	Q9NXL6-ECD-hGH [290-308]	0	5232.24	0	2.4526e+06		HexNAc(6)Hex(7)Fuc(1)NeuAc(2)	0	293	High	12.4	632.6	540.1	205	3.94053e-13	2.82607e-14	0	0	6.26268e-11	4.41681e-12	0	0	88.91
FALSE	High	[R].VYVNSSSENLNYPVLVVVR.[Q]	1xHexNAc(6)Hex(7)Fuc(1)NeuAc(3) [N4]	1	1	4	Q9NXL6-ECD-hGH	hGH+hSIDT1-ECD The extracellular domain of human SIDT1 with N-terminal hGH fusion	Q9NXL6-ECD-hGH [290-308]	0	5523.33	0	12738805		HexNAc(6)Hex(7)Fuc(1)NeuAc(3)	-1	293	High	11.2	580.5	464.6	464.6	6.36181e-12	3.83614e-13	0	0	1.01108e-09	5.41092e-11	0	0	91.93
FALSE	High	[R].VYVNSSSENLNYPVLVVVR.[Q]	1xHexNAc(6)Hex(7)Fuc(1)NeuAc(4) [N4]	1	1	3	Q9NXL6-ECD-hGH	hGH+hSIDT1-ECD The extracellular domain of human SIDT1 with N-terminal hGH fusion	Q9NXL6-ECD-hGH [290-308]	0	5814.43	0	6.10308e+06		HexNAc(6)Hex(7)Fuc(1)NeuAc(4)	0	293	High	12.62	651.9	538.2	195.2	2.39339e-13	1.87639e-14	0	0	3.80381e-11	2.88039e-12	0	0	94.8
FALSE	High	[R].VYVNSSSENLNYPVLVVVR.[Q]	1xHexNAc(6)Hex(7)NeuAc(1) [N4]	1	1	3	Q9NXL6-ECD-hGH	hGH+hSIDT1-ECD The extracellular domain of human SIDT1 with N-terminal hGH fusion	Q9NXL6-ECD-hGH [290-308]	0	4795.09	0		No Quan Values	HexNAc(6)Hex(7)NeuAc(1)	-1	293	High	9.65	555.6	447.5	447.5	2.23732e-10	1.59289e-11	0	0	3.55577e-08	2.57114e-09	0	0	82.46
FALSE	High	[R].VYVNSSSENLNYPVLVVVR.[Q]	1xHexNAc(6)Hex(7)NeuAc(2) [N4]	1	1	1	Q9NXL6-ECD-hGH	hGH+hSIDT1-ECD The extracellular domain of human SIDT1 with N-terminal hGH fusion	Q9NXL6-ECD-hGH [290-308]	0	5086.18	0		No Quan Values	HexNAc(6)Hex(7)NeuAc(2)	1	293	High	6.76	289.9	250.6	89.5	1.72216e-07	1.78968e-08	0	0	2.73697e-05	2.98787e-06	0	0
FALSE	High	[R].VYVNSSSENLNYPVLVVVR.[Q]	1xHexNAc(6)Hex(7)NeuAc(3) [N4]	1	1	1	Q9NXL6-ECD-hGH	hGH+hSIDT1-ECD The extracellular domain of human SIDT1 with N-terminal hGH fusion	Q9NXL6-ECD-hGH [290-308]	0	5377.28	0	6.9169e+06		HexNAc(6)Hex(7)NeuAc(3)	1	293	High	11.62	605.9	539	195.6	2.39339e-12	1.50311e-13	0	0	3.80381e-10	2.19694e-11	0	0	88.89
FALSE	High	[R].GADFDHVYSGVVNLSTENIYSFNYTSQPDQVTAVRVYVNSSSENLNYPVLVVVR.[Q]	1xDeamidated [N13]; 1xHexNAc(6)Hex(9) [N39]	1	1	1	Q9NXL6-ECD-hGH	hGH+hSIDT1-ECD The extracellular domain of human SIDT1 with N-terminal hGH fusion	Q9NXL6-ECD-hGH [255-308]	1	8703.89	0		No Quan Values	HexNAc(6)Hex(9)	1	293	High	6.33	306.2	306.2	2.8	4.63262e-07	4.77183e-08	0	0	7.36219e-05	7.84671e-06	0	0
FALSE	High	[R].VYVNSSSENLNYPVLVVVR.[Q]	1xHexNAc(6)Hex(9)Fuc(1)NeuAc(2) [N4]	1	1	1	Q9NXL6-ECD-hGH	hGH+hSIDT1-ECD The extracellular domain of human SIDT1 with N-terminal hGH fusion	Q9NXL6-ECD-hGH [290-308]	0	5556.34	0		No Quan Values	HexNAc(6)Hex(9)Fuc(1)NeuAc(2)	-1	293	High	9.08	450	381.4	381.4	8.34249e-10	6.33056e-11	0	0	1.32587e-07	1.03345e-08	0	0
FALSE	High	[R].GADFDHVYSGVVNLSTENIYSFNYTSQPDQVTAVRVYVNSSSENLNYPVLVVVR.[Q]	1xDeamidated [N13]; 1xHexNAc(7)Hex(3)Fuc(1) [N39]	1	1	1	Q9NXL6-ECD-hGH	hGH+hSIDT1-ECD The extracellular domain of human SIDT1 with N-terminal hGH fusion	Q9NXL6-ECD-hGH [255-308]	1	8080.71	0		No Quan Values	HexNAc(7)Hex(3)Fuc(1)	2	293	High	9.57	412.7	412.7	1.4	2.66851e-10	1.97735e-11	0	0	4.24106e-08	3.19597e-09	0	0
FALSE	High	[R].VYVNSSSENLNYPVLVVVR.[Q]	1xHexNAc(7)Hex(4)Fuc(1) [N4]	1	1	1	Q9NXL6-ECD-hGH	hGH+hSIDT1-ECD The extracellular domain of human SIDT1 with N-terminal hGH fusion	Q9NXL6-ECD-hGH [290-308]	0	4366.97	0		No Quan Values	HexNAc(7)Hex(4)Fuc(1)	-1	293	High	8.09	476.1	346.8	346.8	8.13728e-09	5.92627e-10	0	0	1.29326e-06	9.58327e-08	0	0
FALSE	High	[R].VYVNSSSENLNYPVLVVVR.[Q]	1xHexNAc(7)Hex(6)Fuc(1) [N4]	1	1	3	Q9NXL6-ECD-hGH	hGH+hSIDT1-ECD The extracellular domain of human SIDT1 with N-terminal hGH fusion	Q9NXL6-ECD-hGH [290-308]	0	4691.07	0	3.85775e+06		HexNAc(7)Hex(6)Fuc(1)	0	293	High	8.32	358.6	307.2	66.6	4.82574e-09	3.23932e-10	0	0	7.66954e-07	5.36159e-08	0	0	82.66
FALSE	High	[R].VYVNSSSENLNYPVLVVVR.[Q]	1xHexNAc(7)Hex(7)Fuc(1) [N4]	1	1	1	Q9NXL6-ECD-hGH	hGH+hSIDT1-ECD The extracellular domain of human SIDT1 with N-terminal hGH fusion	Q9NXL6-ECD-hGH [290-308]	0	4853.13	0	4.04434e+06		HexNAc(7)Hex(7)Fuc(1)	-1	293	High	7.31	328.8	304.9	304.9	4.85752e-08	4.65544e-09	0	0	7.72001e-06	7.60804e-07	0	0	82.52
FALSE	High	[R].VYVNSSSENLNYPVLVVVR.[Q]	1xHexNAc(7)Hex(7)Fuc(1)NeuAc(2) [N4]	1	1	1	Q9NXL6-ECD-hGH	hGH+hSIDT1-ECD The extracellular domain of human SIDT1 with N-terminal hGH fusion	Q9NXL6-ECD-hGH [290-308]	0	5435.32	0		No Quan Values	HexNAc(7)Hex(7)Fuc(1)NeuAc(2)	1	293	High	11.62	620	531.5	199	2.39339e-12	1.5148e-13	0	0	3.80381e-10	2.21826e-11	0	0
FALSE	High	[R].VYVNSSSENLNYPVLVVVR.[Q]	1xDeamidated [N9]; 1xHexNAc(7)Hex(8)Fuc(1)NeuAc(1) [N4]	1	1	1	Q9NXL6-ECD-hGH	hGH+hSIDT1-ECD The extracellular domain of human SIDT1 with N-terminal hGH fusion	Q9NXL6-ECD-hGH [290-308]	0	5307.26	0		No Quan Values	HexNAc(7)Hex(8)Fuc(1)NeuAc(1)	-1	293	High	6.97	316.8	248.1	58.1	1.06731e-07	1.05606e-08	0	0	1.69625e-05	1.74462e-06	0	0
FALSE	High	[R].VYVNSSSENLNYPVLVVVR.[Q]	1xHexNAc(7)Hex(8)Fuc(1)NeuAc(3) [N4]	1	1	1	Q9NXL6-ECD-hGH	hGH+hSIDT1-ECD The extracellular domain of human SIDT1 with N-terminal hGH fusion	Q9NXL6-ECD-hGH [290-308]	0	5888.47	0		No Quan Values	HexNAc(7)Hex(8)Fuc(1)NeuAc(3)	1	293	High	8.11	440.3	353.4	160.4	7.79155e-09	5.5945e-10	0	0	1.23831e-06	9.02133e-08	0	0
FALSE	High	[R].VYVNSSSENLNYPVLVVVR.[Q]	1xHexNAc(7)Hex(8)NeuAc(1) [N4]	1	1	1	Q9NXL6-ECD-hGH	hGH+hSIDT1-ECD The extracellular domain of human SIDT1 with N-terminal hGH fusion	Q9NXL6-ECD-hGH [290-308]	0	5160.22	0		No Quan Values	HexNAc(7)Hex(8)NeuAc(1)	0	293	High	7.96	491.2	321.9	146.1	1.09805e-08	8.15638e-10	0	0	1.74513e-06	1.28651e-07	0	0
FALSE	High	[R].VYVNSSSENLNYPVLVVVR.[Q]	1xHexNAc(8)Hex(4) [N4]	1	1	1	Q9NXL6-ECD-hGH	hGH+hSIDT1-ECD The extracellular domain of human SIDT1 with N-terminal hGH fusion	Q9NXL6-ECD-hGH [290-308]	0	4423.99	0		No Quan Values	HexNAc(8)Hex(4)	1	293	High	5.56	305.8	272.3	155.6	2.74877e-06	2.45885e-07	0	0	0.000436711	0.000181785	0.000168011	0.000316156
FALSE	High	[R].GADFDHVYSGVVNLSTENIYSFNYTSQPDQVTAVRVYVNSSSENLNYPVLVVVR.[Q]	1xDeamidated [N23]; 1xHexNAc(8)Hex(5)Fuc(1) [N39]	1	1	1	Q9NXL6-ECD-hGH	hGH+hSIDT1-ECD The extracellular domain of human SIDT1 with N-terminal hGH fusion	Q9NXL6-ECD-hGH [255-308]	1	8607.89	0		No Quan Values	HexNAc(8)Hex(5)Fuc(1)	0	293	High	7.67	372	372	3.7	2.15269e-08	1.8651e-09	0	0	3.42126e-06	3.02521e-07	0	0
FALSE	High	[R].VYVNSSSENLNYPVLVVVR.[Q]	1xHexNAc(8)Hex(7) [N4]	1	1	1	Q9NXL6-ECD-hGH	hGH+hSIDT1-ECD The extracellular domain of human SIDT1 with N-terminal hGH fusion	Q9NXL6-ECD-hGH [290-308]	0	4910.15	0		No Quan Values	HexNAc(8)Hex(7)	0	293	High	6.67	322.5	151.4	41.9	2.14019e-07	2.29402e-08	0	0	3.40131e-05	3.86508e-06	0	0
FALSE	High	[R].VYVNSSSENLNYPVLVVVR.[Q]	1xHexNAc(8)Hex(9) [N4]	1	1	1	Q9NXL6-ECD-hGH	hGH+hSIDT1-ECD The extracellular domain of human SIDT1 with N-terminal hGH fusion	Q9NXL6-ECD-hGH [290-308]	0	5234.25	0		No Quan Values	HexNAc(8)Hex(9)	0	293	High	7.42	364.2	303.9	116.2	3.80971e-08	3.58907e-09	0	0	6.05475e-06	5.87514e-07	0	0
FALSE	High	[R].VYVNSSSENLNYPVLVVVR.[Q]	1xHexNAc(8)Hex(9)Fuc(1)NeuAc(4) [N4]	1	1	1	Q9NXL6-ECD-hGH	hGH+hSIDT1-ECD The extracellular domain of human SIDT1 with N-terminal hGH fusion	Q9NXL6-ECD-hGH [290-308]	0	6544.69	0		No Quan Values	HexNAc(8)Hex(9)Fuc(1)NeuAc(4)	0	293	High	4.02	250.4	202.2	202.2	9.59391e-05	0.000126167	0.000122895	0.000277778	0.0131121	0.00172216	0.00172018	0.00272702
FALSE	High	[R].SYNYQEVSRTLCPSEATNETGPLQQLIFVDVASMAPLGAQYK.[L]	1xCarbamidomethyl [C12]; 1xDeamidated [Q25]; 1xHexNAc(2)Hex(11) [N18]	1	1	1	Q9NXL6-ECD-hGH	hGH+hSIDT1-ECD The extracellular domain of human SIDT1 with N-terminal hGH fusion	Q9NXL6-ECD-hGH [329-370]	1	6865.99	0		No Quan Values	HexNAc(2)Hex(11)	0	346	High	7.14	309	297.2	2.7	7.22782e-08	6.98587e-09	0	0	1.14871e-05	1.13852e-06	0	0
FALSE	High	[R].TLCPSEATNETGPLQQLIFVDVASMAPLGAQYK.[L]	1xCarbamidomethyl [C3]; 1xDeamidated [Q16]; 1xHexNAc(5)Hex(4)Fuc(1) [N9]	1	1	1	Q9NXL6-ECD-hGH	hGH+hSIDT1-ECD The extracellular domain of human SIDT1 with N-terminal hGH fusion	Q9NXL6-ECD-hGH [338-370]	0	5360.41	0		No Quan Values	HexNAc(5)Hex(4)Fuc(1)	0	346	High	13.96	747.4	730.2	19.5	1.08954e-14	8.34048e-16	0	0	1.7316e-12	1.27173e-13	0	0
FALSE	High	[R].TLCPSEATNETGPLQQLIFVDVASMAPLGAQYK.[L]	1xCarbamidomethyl [C3]; 1xHexNAc(5)Hex(5)NeuAc(1) [N9]	1	1	1	Q9NXL6-ECD-hGH	hGH+hSIDT1-ECD The extracellular domain of human SIDT1 with N-terminal hGH fusion	Q9NXL6-ECD-hGH [338-370]	0	5666.52	0		No Quan Values	HexNAc(5)Hex(5)NeuAc(1)	1	346	High	9.07	424.8	384.7	157.2	8.52987e-10	6.38296e-11	0	0	1.35565e-07	1.04299e-08	0	0
FALSE	High	[R].SYNYQEVSRTLCPSEATNETGPLQQLIFVDVASMAPLGAQYK.[L]	1xCarbamidomethyl [C12]; 1xDeamidated [N3]; 1xHexNAc(5)Hex(6)Fuc(1)NeuAc(1) [N18]	1	1	1	Q9NXL6-ECD-hGH	hGH+hSIDT1-ECD The extracellular domain of human SIDT1 with N-terminal hGH fusion	Q9NXL6-ECD-hGH [329-370]	1	7102.12	0		No Quan Values	HexNAc(5)Hex(6)Fuc(1)NeuAc(1)	0	346	High	6.94	272.4	264.8	11	1.13536e-07	1.16709e-08	0	0	1.8044e-05	1.92498e-06	0	0
FALSE	High	[R].SYNYQEVSRTLCPSEATNETGPLQQLIFVDVASMAPLGAQYK.[L]	1xCarbamidomethyl [C12]; 2xDeamidated [N3; Q24]; 1xHexNAc(6)Hex(3)Fuc(1)NeuAc(2) [N18]	1	1	1	Q9NXL6-ECD-hGH	hGH+hSIDT1-ECD The extracellular domain of human SIDT1 with N-terminal hGH fusion	Q9NXL6-ECD-hGH [329-370]	1	7111.12	0		No Quan Values	HexNAc(6)Hex(3)Fuc(1)NeuAc(2)	0	346	High	4.89	132.7	118.6	0	1.29066e-05	9.22184e-07	0	0	0.0020479	0.00121065	0.00120591	0.00172216
FALSE	High	[R].TLCPSEATNETGPLQQLIFVDVASMAPLGAQYK.[L]	1xCarbamidomethyl [C3]; 1xHexNAc(6)Hex(5)Fuc(1)NeuAc(3) [N9]	1	1	1	Q9NXL6-ECD-hGH	hGH+hSIDT1-ECD The extracellular domain of human SIDT1 with N-terminal hGH fusion	Q9NXL6-ECD-hGH [338-370]	0	6597.84	0		No Quan Values	HexNAc(6)Hex(5)Fuc(1)NeuAc(3)	0	346	High	8.71	401	401	66.4	1.96723e-09	1.52799e-10	0	0	3.12651e-07	2.53371e-08	0	0
FALSE	High	[R].TLCPSEATNETGPLQQLIFVDVASMAPLGAQYK.[L]	1xCarbamidomethyl [C3]; 1xDeamidated [Q15]; 1xHexNAc(6)Hex(6)Fuc(1)NeuAc(1) [N9]	1	1	1	Q9NXL6-ECD-hGH	hGH+hSIDT1-ECD The extracellular domain of human SIDT1 with N-terminal hGH fusion	Q9NXL6-ECD-hGH [338-370]	0	6178.69	0		No Quan Values	HexNAc(6)Hex(6)Fuc(1)NeuAc(1)	1	346	High	6.96	341.9	202.2	0	1.10768e-07	1.10781e-08	0	0	1.76041e-05	1.82633e-06	0	0
FALSE	High	[R].TLCPSEATNETGPLQQLIFVDVASMAPLGAQYK.[L]	1xCarbamidomethyl [C3]; 1xHexNAc(6)Hex(7)Fuc(1)NeuAc(4) [N9]	1	1	1	Q9NXL6-ECD-hGH	hGH+hSIDT1-ECD The extracellular domain of human SIDT1 with N-terminal hGH fusion	Q9NXL6-ECD-hGH [338-370]	0	7213.05	0		No Quan Values	HexNAc(6)Hex(7)Fuc(1)NeuAc(4)	-1	346	High	16.28	810.5	735.2	735.2	5.24459e-17	3.25414e-18	0	0	8.33523e-15	5.0166e-16	0	0
FALSE	High	[R].TLCPSEATNETGPLQQLIFVDVASMAPLGAQYK.[L]	1xCarbamidomethyl [C3]; 1xHexNAc(9)Hex(9)Fuc(1) [N9]	1	1	1	Q9NXL6-ECD-hGH	hGH+hSIDT1-ECD The extracellular domain of human SIDT1 with N-terminal hGH fusion	Q9NXL6-ECD-hGH [338-370]	0	6982.01	0		No Quan Values	HexNAc(9)Hex(9)Fuc(1)	-1	346	High	4.15	193.9	193.9	193.9	7.0105e-05	0.000126167	0.000123993	0.000279564	0.00980072	0.00158868	0.00158433	0.00246575
FALSE	High	[K].ENQTWNLQR.[K]	1xHexNAc(2)Fuc(1) [N2]	1	1	1	Q9NXL6-ECD-hGH	hGH+hSIDT1-ECD The extracellular domain of human SIDT1 with N-terminal hGH fusion	Q9NXL6-ECD-hGH [491-499]	0	1740.79	0		No Quan Values	HexNAc(2)Fuc(1)	0	492	High	2.16	175.1	56.6	56.6	0.00692688	0.00176038	0.00175167	0.00217129	0.4751	0.0225263	0.0225045	0.0275545
FALSE	High	[K].ENQTWNLQR.[K]	1xDeamidated [Q3]; 1xHexNAc(4)Hex(5)Fuc(1)NeuAc(2) [N2]	1	1	1	Q9NXL6-ECD-hGH	hGH+hSIDT1-ECD The extracellular domain of human SIDT1 with N-terminal hGH fusion	Q9NXL6-ECD-hGH [491-499]	0	3540.39	0		Not Reliable	HexNAc(4)Hex(5)Fuc(1)NeuAc(2)	0	492	High	1.94	140.4	28	28	0.0115517	0.00214614	0.0021296	0.00237079	0.601793	0.0344383	0.0344141	0.0462351
FALSE	High	[K].ENQTWNLQR.[K]	1xHexNAc(4)Hex(5)Fuc(1)NeuAc(2) [N2]	1	1	3	Q9NXL6-ECD-hGH	hGH+hSIDT1-ECD The extracellular domain of human SIDT1 with N-terminal hGH fusion	Q9NXL6-ECD-hGH [491-499]	0	3539.41	0	2851297		HexNAc(4)Hex(5)Fuc(1)NeuAc(2)	0	492	High	6.61	330.7	153.2	153.2	2.45536e-07	2.60154e-08	0	0	3.90218e-05	4.40867e-06	0	0	36.13
FALSE	High	[K].ENQTWNLQR.[K]	1xHexNAc(5)Hex(4)Fuc(1)NeuAc(2) [N2]	1	1	3	Q9NXL6-ECD-hGH	hGH+hSIDT1-ECD The extracellular domain of human SIDT1 with N-terminal hGH fusion	Q9NXL6-ECD-hGH [491-499]	0	3580.43	0	6.16594e+06		HexNAc(5)Hex(4)Fuc(1)NeuAc(2)	0	492	High	6.96	359.8	163.7	163.7	1.0857e-07	1.08482e-08	0	0	1.72547e-05	1.78514e-06	0	0	35.94
FALSE	High	[K].ENQTWNLQR.[K]	1xDeamidated [Q3]; 1xHexNAc(5)Hex(6)Fuc(1)NeuAc(2) [N2]	1	1	1	Q9NXL6-ECD-hGH	hGH+hSIDT1-ECD The extracellular domain of human SIDT1 with N-terminal hGH fusion	Q9NXL6-ECD-hGH [491-499]	0	3905.52	0		No Quan Values	HexNAc(5)Hex(6)Fuc(1)NeuAc(2)	0	492	High	3.01	199.6	67.4	67.4	0.000972884	0.000809904	0.0007882	0.00104877	0.113244	0.00458654	0.00456928	0.00411628
FALSE	High	[K].ENQTWNLQR.[K]	1xHexNAc(5)Hex(6)Fuc(1)NeuAc(2) [N2]	1	1	1	Q9NXL6-ECD-hGH	hGH+hSIDT1-ECD The extracellular domain of human SIDT1 with N-terminal hGH fusion	Q9NXL6-ECD-hGH [491-499]	0	3904.54	0		No Quan Values	HexNAc(5)Hex(6)Fuc(1)NeuAc(2)	0	492	High	5.25	237.9	83.8	83.8	5.6199e-06	4.71236e-07	0	0	0.000892538	0.000181785	0.000158907	0.000302024
FALSE	High	[K].ENQTWNLQR.[K]	1xHexNAc(5)Hex(7) [N2]	1	1	1	Q9NXL6-ECD-hGH	hGH+hSIDT1-ECD The extracellular domain of human SIDT1 with N-terminal hGH fusion	Q9NXL6-ECD-hGH [491-499]	0	3338.34	0		No Quan Values	HexNAc(5)Hex(7)	0	492	High	1.15	111	23.6	23.6	0.0705267	0.00575926	0.00575871	0.00669344	0.907086	0.110217	0.110183	0.159441
FALSE	High	[K].ENQTWNLQR.[K]	1xHexNAc(6)Hex(5)Fuc(1)NeuAc(2) [N2]	1	1	3	Q9NXL6-ECD-hGH	hGH+hSIDT1-ECD The extracellular domain of human SIDT1 with N-terminal hGH fusion	Q9NXL6-ECD-hGH [491-499]	0	3945.56	0		No Quan Values	HexNAc(6)Hex(5)Fuc(1)NeuAc(2)	0	492	High	6.28	327.7	151.6	151.6	5.24063e-07	5.3267e-08	0	0	8.32839e-05	8.72141e-06	0	0
FALSE	High	[K].PEDYACGGSFFIQEKENQTWNLQR.[K]	1xCarbamidomethyl [C6]; 1xDeamidated [Q13]; 1xHexNAc(6)Hex(5)Fuc(1)NeuAc(3) [N17]	1	1	1	Q9NXL6-ECD-hGH	hGH+hSIDT1-ECD The extracellular domain of human SIDT1 with N-terminal hGH fusion	Q9NXL6-ECD-hGH [476-499]	1	5966.39	0		No Quan Values	HexNAc(6)Hex(5)Fuc(1)NeuAc(3)	1	492	High	2.24	119.7	49.7	19	0.00577361	0.00166216	0.00165923	0.00218394	0.430116	0.0193249	0.0193178	0.0230019	30.96
FALSE	High	[K].ENQTWNLQR.[K]	1xHexNAc(6)Hex(7)Fuc(1)NeuAc(1) [N2]	1	1	1	Q9NXL6-ECD-hGH	hGH+hSIDT1-ECD The extracellular domain of human SIDT1 with N-terminal hGH fusion	Q9NXL6-ECD-hGH [491-499]	0	3978.57	1	599757		HexNAc(6)Hex(7)Fuc(1)NeuAc(1)	0	492	High	7.79	414.7	234.1	234.1	1.63453e-08	1.24009e-09	0	0	2.59776e-06	1.95504e-07	0	0	30.96
FALSE	High	[K].ENQTWNLQR.[K]	1xHexNAc(6)Hex(7)Fuc(1)NeuAc(2) [N2]	1	1	1	Q9NXL6-ECD-hGH	hGH+hSIDT1-ECD The extracellular domain of human SIDT1 with N-terminal hGH fusion	Q9NXL6-ECD-hGH [491-499]	0	4269.67	0		No Quan Values	HexNAc(6)Hex(7)Fuc(1)NeuAc(2)	1	492	High	2.67	215.2	89.4	89.1	0.00215031	0.00130152	0.00129688	0.00227158	0.220279	0.00875499	0.00875161	0.00910433
FALSE	High	[K].ENQTWNLQR.[K]	1xHexNAc(6)Hex(7)Fuc(1)NeuAc(3) [N2]	1	1	2	Q9NXL6-ECD-hGH	hGH+hSIDT1-ECD The extracellular domain of human SIDT1 with N-terminal hGH fusion	Q9NXL6-ECD-hGH [491-499]	0	4560.77	0		No Quan Values	HexNAc(6)Hex(7)Fuc(1)NeuAc(3)	0	492	High	6.33	269.8	129.5	76.7	4.64623e-07	4.77924e-08	0	0	7.38382e-05	7.85986e-06	0	0
FALSE	High	[K].ENQTWNLQR.[K]	1xHexNAc(6)Hex(7)NeuAc(2) [N2]	1	1	2	Q9NXL6-ECD-hGH	hGH+hSIDT1-ECD The extracellular domain of human SIDT1 with N-terminal hGH fusion	Q9NXL6-ECD-hGH [491-499]	0	4123.61	0	468677		HexNAc(6)Hex(7)NeuAc(2)	1	492	High	4.49	263	131.5	131.5	3.23043e-05	1.79252e-06	0	0	0.0049167	0.00145751	0.00145433	0.00221117	30.4
FALSE	High	[K].ENQTWNLQR.[K]	1xHexNAc(7)Hex(8) [N2]	1	1	2	Q9NXL6-ECD-hGH	hGH+hSIDT1-ECD The extracellular domain of human SIDT1 with N-terminal hGH fusion	Q9NXL6-ECD-hGH [491-499]	0	3906.55	0	2737272		HexNAc(7)Hex(8)	0	492	High	2.72	182.6	80.7	80.7	0.00192496	0.00120297	0.00119526	0.0020284	0.201965	0.00791283	0.00789542	0.00792472	35.13
FALSE	High	[K].ENQTWNLQR.[K]	1xHexNAc(8)Hex(9) [N2]	1	1	1	Q9NXL6-ECD-hGH	hGH+hSIDT1-ECD The extracellular domain of human SIDT1 with N-terminal hGH fusion	Q9NXL6-ECD-hGH [491-499]	0	4271.69	0		No Quan Values	HexNAc(8)Hex(9)	0	492	High	2.67	206	96.1	57.5	0.00215031	0.00130152	0.00129674	0.00227101	0.220279	0.00875499	0.00875048	0.00910209
