# Supplementary material for: Characterization of N-glycosylation and its functional role in SIDT1-Mediated RNA uptake
Source: J Biol Chem. 2024 Jan 16;300(2):105654. doi: 10.1016/j.jbc.2024.105654 (PMC10850970; doi:10.1016/j.jbc.2024.105654)
Supplement: Supplemental Table S2 [file mmc2.xlsx]

## Sheet: Sheet1
Checked	Confidence	Annotated Sequence	Modifications	# Protein Groups	# Proteins	# PSMs	Master Protein Accessions	Master Protein Descriptions	Positions in Master Proteins	# Missed Cleavages	Theo. MH+ [Da]	# Razor Quan Results	Abundance: F1: Sample	Quan Info	Glycan Composition	Off by X	Position in Protein	Glycosite in protein	Confidence (by Search Engine): A2 PMI-Byonic	|Log Prob| (by Search Engine): A2 PMI-Byonic	Byonic Score (by Search Engine): A2 PMI-Byonic	Delta Byonic Score (by Search Engine): A2 PMI-Byonic	Delta Mod Score (by Search Engine): A2 PMI-Byonic	PEP 2D (by Search Engine): A2 PMI-Byonic	q-Value 2D (by Search Engine): A2 PMI-Byonic	FDR 2D (by Search Engine): A2 PMI-Byonic	Peptide Group FDR 2D (by Search Engine): A2 PMI-Byonic	PEP 1D (by Search Engine): A2 PMI-Byonic	q-Value 1D (by Search Engine): A2 PMI-Byonic	FDR 1D (by Search Engine): A2 PMI-Byonic	Peptide Group FDR 1D (by Search Engine): A2 PMI-Byonic	Top Apex RT [min]
FALSE	High	[R].SVEGSCGFHHHHHHHHENLYFQGVLGPKNVSQK.[D]	1xCarbamidomethyl [C6]; 1xDeamidated [Q32]; 1xHexNAc(7)Hex(3) [N29]	1	1	1	Q8NBJ9-ECD-hGH	hGH+hSIDT2-ECD The extracellular domain of human SIDT2 with N-terminal hGH fusion	Q8NBJ9-ECD-hGH [210-242]	1	5749.5	0		No Quan Values	HexNAc(7)Hex(3)	1	210	238	High	6.02	318.6	318.6	11.3	9.59256e-07	6.65384e-08	0	0	9.62113e-05	0.000403714	0.000382409	0.000765111
FALSE	High	[R].SVEGSCGFHHHHHHHHENLYFQGVLGPKNVSQK.[D]	1xCarbamidomethyl [C6]; 1xHexNAc(6)Hex(3)Fuc(1) [N29]	1	1	1	Q8NBJ9-ECD-hGH	hGH+hSIDT2-ECD The extracellular domain of human SIDT2 with N-terminal hGH fusion	Q8NBJ9-ECD-hGH [210-242]	1	5691.5	0		No Quan Values	HexNAc(6)Hex(3)Fuc(1)	-1	210	238	High	10.94	582.1	568.7	568.7	1.15447e-11	5.50975e-13	0	0	1.15799e-09	4.44143e-11	0	0
FALSE	High	[R].SVEGSCGFHHHHHHHHENLYFQGVLGPKNVSQK.[D]	1xCarbamidomethyl [C6]; 1xHexNAc(5)Hex(4)Fuc(1) [N29]	1	1	1	Q8NBJ9-ECD-hGH	hGH+hSIDT2-ECD The extracellular domain of human SIDT2 with N-terminal hGH fusion	Q8NBJ9-ECD-hGH [210-242]	1	5650.47	0		No Quan Values	HexNAc(5)Hex(4)Fuc(1)	0	210	238	High	12.66	635.8	635.8	78.7	2.18734e-13	1.97256e-14	0	0	2.19399e-11	1.90513e-12	0	0
FALSE	High	[K].NVSQK.[D]	1xHexNAc(6)Hex(7)Fuc(1)NeuAc(4) [N1]	1	1	1	Q8NBJ9-ECD-hGH	hGH+hSIDT2-ECD The extracellular domain of human SIDT2 with N-terminal hGH fusion	Q8NBJ9-ECD-hGH [238-242]	0	4238.6	0	217839		HexNAc(6)Hex(7)Fuc(1)NeuAc(4)	0	238	238	High	1.35	125.6	12.9	12.9	0.0451481	0.00331241	0.00330722	0.00589837	0.771818	0.0451365	0.0450857	0.069777	11.84
FALSE	High	[K].NVSQKDAEFERTYVDEVNSELVNIYTFNHTVTR.[N]	1xHexNAc(6)Hex(6)Fuc(1)NeuAc(1) [N28]	1	1	1	Q8NBJ9-ECD-hGH	hGH+hSIDT2-ECD The extracellular domain of human SIDT2 with N-terminal hGH fusion	Q8NBJ9-ECD-hGH [238-270]	2	6545.84	0		No Quan Values	HexNAc(6)Hex(6)Fuc(1)NeuAc(1)	0	238	265	High	2.36	144.2	117.4	25.8	0.00434368	0.00183587	0.00182949	0.00336377	0.242387	0.0134573	0.0134376	0.0167131
FALSE	High	[K].DAEFERTYVDEVNSELVNIYTFNHTVTR.[N]	1xDeamidated [N13]; 1xHexNAc(5)Hex(6)Fuc(1)NeuAc(3) [N23]	1	1	1	Q8NBJ9-ECD-hGH	hGH+hSIDT2-ECD The extracellular domain of human SIDT2 with N-terminal hGH fusion	Q8NBJ9-ECD-hGH [243-270]	1	6369.64	0	1802259		HexNAc(5)Hex(6)Fuc(1)NeuAc(3)	-1	243	265	High	1.54	112	68.5	5.2	0.029079	0.00245743	0.00245012	0.0045683	0.682165	0.0393898	0.0393808	0.060251	66.09
FALSE	High	[K].DAEFERTYVDEVNSELVNIYTFNHTVTR.[N]	1xHexNAc(6)Hex(7)NeuAc(2) [N23]	1	1	1	Q8NBJ9-ECD-hGH	hGH+hSIDT2-ECD The extracellular domain of human SIDT2 with N-terminal hGH fusion	Q8NBJ9-ECD-hGH [243-270]	1	6296.63	0		No Quan Values	HexNAc(6)Hex(7)NeuAc(2)	-1	243	265	High	2.42	120.4	89.5	89.5	0.00376663	0.00166082	0.00165624	0.00339476	0.217604	0.0111029	0.0110947	0.0131827
FALSE	High	[R].TYVDEVNSELVNIYTFNHTVTR.[N]	1xHexNAc(7)Hex(8)Fuc(1)NeuAc(3) [N17]	1	1	4	Q8NBJ9-ECD-hGH	hGH+hSIDT2-ECD The extracellular domain of human SIDT2 with N-terminal hGH fusion	Q8NBJ9-ECD-hGH [249-270]	0	6351.6	0	1.16212e+07		HexNAc(7)Hex(8)Fuc(1)NeuAc(3)	0	249	265	High	13.9	661.4	577.1	151.3	1.25995e-14	1.23334e-15	0	0	1.26378e-12	1.10269e-13	0	0	66.2
FALSE	High	[R].TYVDEVNSELVNIYTFNHTVTR.[N]	1xHexNAc(7)Hex(6)Fuc(1)NeuAc(4) [N17]	1	1	1	Q8NBJ9-ECD-hGH	hGH+hSIDT2-ECD The extracellular domain of human SIDT2 with N-terminal hGH fusion	Q8NBJ9-ECD-hGH [249-270]	0	6318.59	0	5260371		HexNAc(7)Hex(6)Fuc(1)NeuAc(4)	0	249	265	High	9.78	445.5	406.4	92	1.65236e-10	1.00858e-11	0	0	1.65739e-08	9.89523e-10	0	0	72.99
FALSE	High	[R].TYVDEVNSELVNIYTFNHTVTR.[N]	1xDeamidated [N12]; 1xHexNAc(6)Hex(7)Fuc(1)NeuAc(4) [N17]	1	1	1	Q8NBJ9-ECD-hGH	hGH+hSIDT2-ECD The extracellular domain of human SIDT2 with N-terminal hGH fusion	Q8NBJ9-ECD-hGH [249-270]	0	6278.55	0		No Quan Values	HexNAc(6)Hex(7)Fuc(1)NeuAc(4)	1	249	265	High	9.56	506	424.7	178.7	2.74594e-10	1.85103e-11	0	0	2.7543e-08	1.86096e-09	0	0
FALSE	High	[R].TYVDEVNSELVNIYTFNHTVTR.[N]	1xHexNAc(6)Hex(7)Fuc(1)NeuAc(4) [N17]	1	1	20	Q8NBJ9-ECD-hGH	hGH+hSIDT2-ECD The extracellular domain of human SIDT2 with N-terminal hGH fusion	Q8NBJ9-ECD-hGH [249-270]	0	6277.56	0	2.93586e+07		HexNAc(6)Hex(7)Fuc(1)NeuAc(4)	-1	249	265	High	13.81	652.4	541.2	541.2	1.53297e-14	1.63134e-15	0	0	1.53764e-12	1.47832e-13	0	0	72.18
FALSE	High	[R].TYVDEVNSELVNIYTFNHTVTR.[N]	1xHexNAc(6)Hex(6)NeuAc(2) [N17]	1	1	5	Q8NBJ9-ECD-hGH	hGH+hSIDT2-ECD The extracellular domain of human SIDT2 with N-terminal hGH fusion	Q8NBJ9-ECD-hGH [249-270]	0	5387.26	0	5.11121e+07		HexNAc(6)Hex(6)NeuAc(2)	0	249	265	High	9.25	512.9	378.3	131.3	5.63658e-10	3.64759e-11	0	0	5.65374e-08	3.8373e-09	0	0	60.99
FALSE	High	[R].TYVDEVNSELVNIYTFNHTVTR.[N]	1xHexNAc(6)Hex(5)Fuc(1)NeuAc(2) [N17]	1	1	5	Q8NBJ9-ECD-hGH	hGH+hSIDT2-ECD The extracellular domain of human SIDT2 with N-terminal hGH fusion	Q8NBJ9-ECD-hGH [249-270]	0	5371.27	0	90693008		HexNAc(6)Hex(5)Fuc(1)NeuAc(2)	0	249	265	High	12.74	627.1	522	112.2	1.80149e-13	1.57822e-14	0	0	1.80698e-11	1.52015e-12	0	0	65.41
FALSE	High	[R].TYVDEVNSELVNIYTFNHTVTR.[N]	1xHexNAc(5)Hex(6)Fuc(1)NeuAc(2) [N17]	1	1	11	Q8NBJ9-ECD-hGH	hGH+hSIDT2-ECD The extracellular domain of human SIDT2 with N-terminal hGH fusion	Q8NBJ9-ECD-hGH [249-270]	0	5330.24	0	305050321		HexNAc(5)Hex(6)Fuc(1)NeuAc(2)	0	249	265	High	14.9	733.6	562.2	145.1	1.25995e-15	1.02812e-16	0	0	1.26378e-13	8.16075e-15	0	0	65.22
FALSE	High	[R].TYVDEVNSELVNIYTFNHTVTR.[N]	1xHexNAc(7)Hex(7)Fuc(1) [N17]	1	1	3	Q8NBJ9-ECD-hGH	hGH+hSIDT2-ECD The extracellular domain of human SIDT2 with N-terminal hGH fusion	Q8NBJ9-ECD-hGH [249-270]	0	5316.26	0		No Quan Values	HexNAc(7)Hex(7)Fuc(1)	1	249	265	High	7.85	409.2	290	90.8	1.42173e-08	7.65735e-10	0	0	1.42606e-06	7.16509e-08	0	0
FALSE	High	[R].TYVDEVNSELVNIYTFNHTVTR.[N]	1xDeamidated [N7]; 1xHexNAc(6)Hex(6)Fuc(1)NeuAc(1) [N17]	1	1	1	Q8NBJ9-ECD-hGH	hGH+hSIDT2-ECD The extracellular domain of human SIDT2 with N-terminal hGH fusion	Q8NBJ9-ECD-hGH [249-270]	0	5243.21	0		No Quan Values	HexNAc(6)Hex(6)Fuc(1)NeuAc(1)	-1	249	265	High	14.11	706.5	603.1	70.6	7.74416e-15	7.62036e-16	0	0	7.76774e-13	6.72175e-14	0	0
FALSE	High	[R].TYVDEVNSELVNIYTFNHTVTR.[N]	1xHexNAc(6)Hex(6)Fuc(1)NeuAc(1) [N17]	1	1	10	Q8NBJ9-ECD-hGH	hGH+hSIDT2-ECD The extracellular domain of human SIDT2 with N-terminal hGH fusion	Q8NBJ9-ECD-hGH [249-270]	0	5242.22	0	229602328		HexNAc(6)Hex(6)Fuc(1)NeuAc(1)	0	249	265	High	15.9	764.4	670	205.9	1.25995e-16	1.13598e-17	0	0	1.26378e-14	1.08893e-15	0	0	60.76
FALSE	High	[R].TYVDEVNSELVNIYTFNHTVTR.[N]	1xHexNAc(5)Hex(7)Fuc(1)NeuAc(1) [N17]	1	1	3	Q8NBJ9-ECD-hGH	hGH+hSIDT2-ECD The extracellular domain of human SIDT2 with N-terminal hGH fusion	Q8NBJ9-ECD-hGH [249-270]	0	5201.2	0	1.23232e+07		HexNAc(5)Hex(7)Fuc(1)NeuAc(1)	-1	249	265	High	10.44	536.1	484.1	484.1	3.60611e-11	2.11695e-12	0	0	3.61709e-09	1.96276e-10	0	0	66.4
FALSE	High	[R].TYVDEVNSELVNIYTFNHTVTR.[N]	1xHexNAc(5)Hex(6)NeuAc(2) [N17]	1	1	6	Q8NBJ9-ECD-hGH	hGH+hSIDT2-ECD The extracellular domain of human SIDT2 with N-terminal hGH fusion	Q8NBJ9-ECD-hGH [249-270]	0	5184.18	0	55259748		HexNAc(5)Hex(6)NeuAc(2)	1	249	265	High	12.89	623.2	518.1	124.4	1.29844e-13	1.21158e-14	0	0	1.30239e-11	1.15606e-12	0	0	61.27
FALSE	High	[R].TYVDEVNSELVNIYTFNHTVTR.[N]	1xHexNAc(7)Hex(7) [N17]	1	1	1	Q8NBJ9-ECD-hGH	hGH+hSIDT2-ECD The extracellular domain of human SIDT2 with N-terminal hGH fusion	Q8NBJ9-ECD-hGH [249-270]	0	5170.2	0		No Quan Values	HexNAc(7)Hex(7)	1	249	265	High	6.9	278.5	86.2	86.2	1.24569e-07	7.51587e-09	0	0	1.24947e-05	7.32621e-07	0	0
FALSE	High	[R].TYVDEVNSELVNIYTFNHTVTR.[N]	1xHexNAc(5)Hex(5)Fuc(1)NeuAc(2) [N17]	1	1	6	Q8NBJ9-ECD-hGH	hGH+hSIDT2-ECD The extracellular domain of human SIDT2 with N-terminal hGH fusion	Q8NBJ9-ECD-hGH [249-270]	0	5168.19	0		No Quan Values	HexNAc(5)Hex(5)Fuc(1)NeuAc(2)	0	249	265	High	12.89	629.8	522.5	128	1.29844e-13	1.24089e-14	0	0	1.30239e-11	1.1925e-12	0	0
FALSE	High	[R].TYVDEVNSELVNIYTFNHTVTR.[N]	1xHexNAc(7)Hex(6)Fuc(1) [N17]	1	1	1	Q8NBJ9-ECD-hGH	hGH+hSIDT2-ECD The extracellular domain of human SIDT2 with N-terminal hGH fusion	Q8NBJ9-ECD-hGH [249-270]	0	5154.21	0		No Quan Values	HexNAc(7)Hex(6)Fuc(1)	-1	249	265	High	7.26	262.3	214.7	214.7	5.45078e-08	3.54919e-09	0	0	5.46736e-06	3.27211e-07	0	0
FALSE	High	[R].TYVDEVNSELVNIYTFNHTVTR.[N]	1xHexNAc(6)Hex(7)Fuc(1) [N17]	1	1	3	Q8NBJ9-ECD-hGH	hGH+hSIDT2-ECD The extracellular domain of human SIDT2 with N-terminal hGH fusion	Q8NBJ9-ECD-hGH [249-270]	0	5113.18	0		No Quan Values	HexNAc(6)Hex(7)Fuc(1)	0	249	265	High	7.29	261.1	148	121.1	5.09726e-08	3.26391e-09	0	0	5.11276e-06	2.96586e-07	0	0
FALSE	High	[R].TYVDEVNSELVNIYTFNHTVTR.[N]	1xDeamidated [N12]; 1xHexNAc(6)Hex(6)NeuAc(1) [N17]	1	1	1	Q8NBJ9-ECD-hGH	hGH+hSIDT2-ECD The extracellular domain of human SIDT2 with N-terminal hGH fusion	Q8NBJ9-ECD-hGH [249-270]	0	5097.15	0		No Quan Values	HexNAc(6)Hex(6)NeuAc(1)	1	249	265	High	6.52	364.6	292.4	137	2.98559e-07	1.80894e-08	0	0	2.99462e-05	1.87315e-06	0	0
FALSE	High	[R].TYVDEVNSELVNIYTFNHTVTR.[N]	1xHexNAc(6)Hex(6)NeuAc(1) [N17]	1	1	2	Q8NBJ9-ECD-hGH	hGH+hSIDT2-ECD The extracellular domain of human SIDT2 with N-terminal hGH fusion	Q8NBJ9-ECD-hGH [249-270]	0	5096.17	0	43648984		HexNAc(6)Hex(6)NeuAc(1)	0	249	265	High	4.98	193.4	79	79	1.04637e-05	0.000251762	0.000239866	0.000611995	0.00104879	0.000403714	0.000307787	0.000596303	57.62
FALSE	High	[R].TYVDEVNSELVNIYTFNHTVTR.[N]	1xDeamidated [N7]; 1xHexNAc(6)Hex(6)NeuAc(2) [N17]	1	1	1	Q8NBJ9-ECD-hGH	hGH+hSIDT2-ECD The extracellular domain of human SIDT2 with N-terminal hGH fusion	Q8NBJ9-ECD-hGH [249-270]	0	5388.25	0		No Quan Values	HexNAc(6)Hex(6)NeuAc(2)	0	249	265	High	7.02	461.4	357.3	173.8	9.55989e-08	5.9714e-09	0	0	9.58894e-06	5.60121e-07	0	0
FALSE	High	[R].TYVDEVNSELVNIYTFNHTVTR.[N]	1xHexNAc(6)Hex(5)Fuc(1)NeuAc(1) [N17]	1	1	7	Q8NBJ9-ECD-hGH	hGH+hSIDT2-ECD The extracellular domain of human SIDT2 with N-terminal hGH fusion	Q8NBJ9-ECD-hGH [249-270]	0	5080.17	0	175135488		HexNAc(6)Hex(5)Fuc(1)NeuAc(1)	0	249	265	High	15.74	772.6	656.5	180.1	1.80149e-16	1.66532e-17	0	0	1.80698e-14	1.62188e-15	0	0	61.57
FALSE	High	[R].TYVDEVNSELVNIYTFNHTVTR.[N]	1xHexNAc(5)Hex(6)Fuc(1)NeuAc(1) [N17]	1	1	10	Q8NBJ9-ECD-hGH	hGH+hSIDT2-ECD The extracellular domain of human SIDT2 with N-terminal hGH fusion	Q8NBJ9-ECD-hGH [249-270]	0	5039.15	0	6.74421e+08		HexNAc(5)Hex(6)Fuc(1)NeuAc(1)	0	249	265	High	14.74	738.4	622.4	154.8	1.80149e-15	1.63303e-16	0	0	1.80698e-13	1.40334e-14	0	0	60.97
FALSE	High	[R].TYVDEVNSELVNIYTFNHTVTR.[N]	1xHexNAc(5)Hex(5)NeuAc(2) [N17]	1	1	1	Q8NBJ9-ECD-hGH	hGH+hSIDT2-ECD The extracellular domain of human SIDT2 with N-terminal hGH fusion	Q8NBJ9-ECD-hGH [249-270]	0	5022.13	0	1.61419e+06		HexNAc(5)Hex(5)NeuAc(2)	0	249	265	High	12.89	624.6	484	136.4	1.29844e-13	1.25063e-14	0	0	1.30239e-11	1.2046e-12	0	0	66.32
FALSE	High	[R].TYVDEVNSELVNIYTFNHTVTR.[N]	1xHexNAc(6)Hex(7) [N17]	1	1	4	Q8NBJ9-ECD-hGH	hGH+hSIDT2-ECD The extracellular domain of human SIDT2 with N-terminal hGH fusion	Q8NBJ9-ECD-hGH [249-270]	0	4967.12	0	49123188		HexNAc(6)Hex(7)	1	249	265	High	7	232.8	128.3	97.8	9.88908e-08	6.28586e-09	0	0	9.91912e-06	5.93527e-07	0	0	58.15
FALSE	High	[R].TYVDEVNSELVNIYTFNHTVTR.[N]	1xHexNAc(4)Hex(5)Fuc(1)NeuAc(2) [N17]	1	1	2	Q8NBJ9-ECD-hGH	hGH+hSIDT2-ECD The extracellular domain of human SIDT2 with N-terminal hGH fusion	Q8NBJ9-ECD-hGH [249-270]	0	4965.11	0	21017306		HexNAc(4)Hex(5)Fuc(1)NeuAc(2)	0	249	265	High	10.8	574.2	471.1	125	1.59397e-11	9.14929e-13	0	0	1.59883e-09	7.19311e-11	0	0	66.08
FALSE	High	[R].TYVDEVNSELVNIYTFNHTVTR.[N]	1xHexNAc(6)Hex(6)Fuc(1) [N17]	1	1	1	Q8NBJ9-ECD-hGH	hGH+hSIDT2-ECD The extracellular domain of human SIDT2 with N-terminal hGH fusion	Q8NBJ9-ECD-hGH [249-270]	0	4951.13	0	194704544		HexNAc(6)Hex(6)Fuc(1)	0	249	265	High	7.49	276.1	214.9	121.8	3.22919e-08	2.0974e-09	0	0	3.23901e-06	1.90695e-07	0	0	58.11
FALSE	High	[R].TYVDEVNSELVNIYTFNHTVTR.[N]	1xHexNAc(5)Hex(6)NeuAc(1) [N17]	1	1	4	Q8NBJ9-ECD-hGH	hGH+hSIDT2-ECD The extracellular domain of human SIDT2 with N-terminal hGH fusion	Q8NBJ9-ECD-hGH [249-270]	0	4893.09	0		No Quan Values	HexNAc(5)Hex(6)NeuAc(1)	1	249	265	High	7.84	328.9	209.8	134.7	1.43881e-08	7.81728e-10	0	0	1.44319e-06	7.37492e-08	0	0
FALSE	High	[R].TYVDEVNSELVNIYTFNHTVTR.[N]	1xDeamidated [N12]; 1xHexNAc(5)Hex(5)Fuc(1)NeuAc(1) [N17]	1	1	1	Q8NBJ9-ECD-hGH	hGH+hSIDT2-ECD The extracellular domain of human SIDT2 with N-terminal hGH fusion	Q8NBJ9-ECD-hGH [249-270]	0	4878.08	0		No Quan Values	HexNAc(5)Hex(5)Fuc(1)NeuAc(1)	1	249	265	High	6.28	233.3	108	86.5	5.29766e-07	3.46427e-08	0	0	5.31359e-05	0.000403714	0.000402091	0.00081367
FALSE	High	[R].TYVDEVNSELVNIYTFNHTVTR.[N]	1xHexNAc(5)Hex(5)Fuc(1)NeuAc(1) [N17]	1	1	10	Q8NBJ9-ECD-hGH	hGH+hSIDT2-ECD The extracellular domain of human SIDT2 with N-terminal hGH fusion	Q8NBJ9-ECD-hGH [249-270]	0	4877.09	0	301885568		HexNAc(5)Hex(5)Fuc(1)NeuAc(1)	0	249	265	High	10.04	549.3	422.8	46.4	9.17082e-11	5.23973e-12	0	0	9.19874e-09	5.2273e-10	0	0	61.74
FALSE	High	[R].TYVDEVNSELVNIYTFNHTVTR.[N]	1xHexNAc(5)Hex(4)NeuAc(2) [N17]	1	1	1	Q8NBJ9-ECD-hGH	hGH+hSIDT2-ECD The extracellular domain of human SIDT2 with N-terminal hGH fusion	Q8NBJ9-ECD-hGH [249-270]	0	4860.08	0		No Quan Values	HexNAc(5)Hex(4)NeuAc(2)	0	249	265	High	5.67	299.7	186.3	57.3	2.14361e-06	1.65573e-07	0	0	0.000214981	0.000403714	0.000353357	0.000697837
FALSE	High	[R].TYVDEVNSELVNIYTFNHTVTR.[N]	1xHexNAc(4)Hex(5)NeuAc(2) [N17]	1	1	1	Q8NBJ9-ECD-hGH	hGH+hSIDT2-ECD The extracellular domain of human SIDT2 with N-terminal hGH fusion	Q8NBJ9-ECD-hGH [249-270]	0	4819.05	0		No Quan Values	HexNAc(4)Hex(5)NeuAc(2)	0	249	265	High	3.34	193.4	76.8	66.5	0.000452385	0.000411777	0.00040404	0.000524109	0.0339723	0.00295699	0.00295619	0.00413223
FALSE	High	[R].TYVDEVNSELVNIYTFNHTVTR.[N]	1xHexNAc(6)Hex(6) [N17]	1	1	2	Q8NBJ9-ECD-hGH	hGH+hSIDT2-ECD The extracellular domain of human SIDT2 with N-terminal hGH fusion	Q8NBJ9-ECD-hGH [249-270]	0	4805.07	0	107459800		HexNAc(6)Hex(6)	1	249	265	High	2.87	181.2	148	148	0.00133531	0.000590784	0.000583885	0.00102828	0.0903512	0.00448076	0.00447604	0.00609137	58.49
FALSE	High	[R].TYVDEVNSELVNIYTFNHTVTR.[N]	1xDeamidated [N12]; 1xHexNAc(6)Hex(5)Fuc(1) [N17]	1	1	1	Q8NBJ9-ECD-hGH	hGH+hSIDT2-ECD The extracellular domain of human SIDT2 with N-terminal hGH fusion	Q8NBJ9-ECD-hGH [249-270]	0	4790.06	0		No Quan Values	HexNAc(6)Hex(5)Fuc(1)	1	249	265	High	5.28	315.7	103.7	103.7	5.23623e-06	4.00834e-07	0	0	0.000525025	0.000403714	0.000325945	0.000638162
FALSE	High	[R].TYVDEVNSELVNIYTFNHTVTR.[N]	1xHexNAc(6)Hex(5)Fuc(1) [N17]	1	1	4	Q8NBJ9-ECD-hGH	hGH+hSIDT2-ECD The extracellular domain of human SIDT2 with N-terminal hGH fusion	Q8NBJ9-ECD-hGH [249-270]	0	4789.08	0	328200960		HexNAc(6)Hex(5)Fuc(1)	0	249	265	High	15.74	798.9	711.2	259.1	1.80149e-16	1.61407e-17	0	0	1.80698e-14	1.56386e-15	0	0	58.48
FALSE	High	[R].TYVDEVNSELVNIYTFNHTVTR.[N]	1xHexNAc(6)Hex(4)NeuAc(1) [N17]	1	1	2	Q8NBJ9-ECD-hGH	hGH+hSIDT2-ECD The extracellular domain of human SIDT2 with N-terminal hGH fusion	Q8NBJ9-ECD-hGH [249-270]	0	4772.06	0		No Quan Values	HexNAc(6)Hex(4)NeuAc(1)	1	249	265	High	6.11	235.6	61.7	61.7	7.70391e-07	5.09585e-08	0	0	7.72695e-05	0.000403714	0.00039032	0.000785546
FALSE	High	[R].TYVDEVNSELVNIYTFNHTVTR.[N]	1xDeamidated [N7]; 1xHexNAc(5)Hex(6)Fuc(1)NeuAc(1) [N17]	1	1	2	Q8NBJ9-ECD-hGH	hGH+hSIDT2-ECD The extracellular domain of human SIDT2 with N-terminal hGH fusion	Q8NBJ9-ECD-hGH [249-270]	0	5040.13	0		No Quan Values	HexNAc(5)Hex(6)Fuc(1)NeuAc(1)	1	249	265	High	7.96	415.5	331.2	167.6	1.09602e-08	6.34614e-10	0	0	1.09935e-06	5.86629e-08	0	0
FALSE	High	[R].TYVDEVNSELVNIYTFNHTVTR.[N]	1xHexNAc(5)Hex(6)Fuc(1) [N17]	1	1	3	Q8NBJ9-ECD-hGH	hGH+hSIDT2-ECD The extracellular domain of human SIDT2 with N-terminal hGH fusion	Q8NBJ9-ECD-hGH [249-270]	0	4748.05	0	347972472		HexNAc(5)Hex(6)Fuc(1)	0	249	265	High	8.17	467.3	208.5	169.1	6.70183e-09	3.74309e-10	0	0	6.72223e-07	3.27133e-08	0	0	58.5
FALSE	High	[R].TYVDEVNSELVNIYTFNHTVTR.[N]	1xHexNAc(6)Hex(7)Fuc(1)NeuAc(1) [N17]	1	1	7	Q8NBJ9-ECD-hGH	hGH+hSIDT2-ECD The extracellular domain of human SIDT2 with N-terminal hGH fusion	Q8NBJ9-ECD-hGH [249-270]	0	5404.28	0	463206425		HexNAc(6)Hex(7)Fuc(1)NeuAc(1)	0	249	265	High	15.89	793.1	619.9	215.5	1.29844e-16	1.24812e-17	0	0	1.30239e-14	1.21579e-15	0	0	60.84
FALSE	High	[R].TYVDEVNSELVNIYTFNHTVTR.[N]	1xHexNAc(6)Hex(8)NeuAc(1) [N17]	1	1	4	Q8NBJ9-ECD-hGH	hGH+hSIDT2-ECD The extracellular domain of human SIDT2 with N-terminal hGH fusion	Q8NBJ9-ECD-hGH [249-270]	0	5420.27	0	122331504		HexNAc(6)Hex(8)NeuAc(1)	1	249	265	High	7.83	420.8	337.9	35.9	1.48188e-08	8.2526e-10	0	0	1.48639e-06	7.80382e-08	0	0	60.86
FALSE	High	[R].TYVDEVNSELVNIYTFNHTVTR.[N]	1xHexNAc(9)Hex(10)Fuc(1) [N17]	1	1	2	Q8NBJ9-ECD-hGH	hGH+hSIDT2-ECD The extracellular domain of human SIDT2 with N-terminal hGH fusion	Q8NBJ9-ECD-hGH [249-270]	0	6208.58	0		No Quan Values	HexNAc(9)Hex(10)Fuc(1)	0	249	265	High	7.3	340.6	318.5	57.2	5.02367e-08	3.24673e-09	0	0	5.03895e-06	2.94304e-07	0	0
FALSE	High	[R].TYVDEVNSELVNIYTFNHTVTR.[N]	1xDeamidated [N12]; 1xHexNAc(7)Hex(7)Fuc(1)NeuAc(3) [N17]	1	1	1	Q8NBJ9-ECD-hGH	hGH+hSIDT2-ECD The extracellular domain of human SIDT2 with N-terminal hGH fusion	Q8NBJ9-ECD-hGH [249-270]	0	6190.53	0	1.45239e+06		HexNAc(7)Hex(7)Fuc(1)NeuAc(3)	1	249	265	High	10.36	466.6	383.1	191.9	4.38976e-11	2.49816e-12	0	0	4.40313e-09	2.30279e-10	0	0	67.63
FALSE	High	[R].TYVDEVNSELVNIYTFNHTVTR.[N]	1xHexNAc(7)Hex(7)Fuc(1)NeuAc(3) [N17]	1	1	2	Q8NBJ9-ECD-hGH	hGH+hSIDT2-ECD The extracellular domain of human SIDT2 with N-terminal hGH fusion	Q8NBJ9-ECD-hGH [249-270]	0	6189.55	0		No Quan Values	HexNAc(7)Hex(7)Fuc(1)NeuAc(3)	1	249	265	High	9.21	450.7	389.4	42.4	6.13518e-10	3.96253e-11	0	0	6.15386e-08	4.17427e-09	0	0
FALSE	High	[R].TYVDEVNSELVNIYTFNHTVTR.[N]	1xHexNAc(6)Hex(7)NeuAc(4) [N17]	1	1	2	Q8NBJ9-ECD-hGH	hGH+hSIDT2-ECD The extracellular domain of human SIDT2 with N-terminal hGH fusion	Q8NBJ9-ECD-hGH [249-270]	0	6131.51	0		No Quan Values	HexNAc(6)Hex(7)NeuAc(4)	1	249	265	High	13.38	671.9	564.6	108.2	4.16546e-14	3.41657e-15	0	0	4.17814e-12	3.22763e-13	0	0
FALSE	High	[R].TYVDEVNSELVNIYTFNHTVTR.[N]	1xDeamidated [N12]; 1xHexNAc(7)Hex(8)Fuc(1)NeuAc(2) [N17]	1	1	1	Q8NBJ9-ECD-hGH	hGH+hSIDT2-ECD The extracellular domain of human SIDT2 with N-terminal hGH fusion	Q8NBJ9-ECD-hGH [249-270]	0	6061.49	0		No Quan Values	HexNAc(7)Hex(8)Fuc(1)NeuAc(2)	1	249	265	High	6.14	244.4	217.8	25	7.19903e-07	4.72154e-08	0	0	7.22059e-05	0.000403714	0.000392619	0.000789266
FALSE	High	[R].TYVDEVNSELVNIYTFNHTVTR.[N]	1xHexNAc(7)Hex(8)Fuc(1)NeuAc(2) [N17]	1	1	1	Q8NBJ9-ECD-hGH	hGH+hSIDT2-ECD The extracellular domain of human SIDT2 with N-terminal hGH fusion	Q8NBJ9-ECD-hGH [249-270]	0	6060.51	0		No Quan Values	HexNAc(7)Hex(8)Fuc(1)NeuAc(2)	-1	249	265	High	13.22	694.2	569.6	569.6	5.98014e-14	4.8725e-15	0	0	5.99835e-12	4.64724e-13	0	0
FALSE	High	[R].TYVDEVNSELVNIYTFNHTVTR.[N]	1xHexNAc(6)Hex(9)Fuc(1)NeuAc(2) [N17]	1	1	2	Q8NBJ9-ECD-hGH	hGH+hSIDT2-ECD The extracellular domain of human SIDT2 with N-terminal hGH fusion	Q8NBJ9-ECD-hGH [249-270]	0	6019.48	0	1.27282e+07		HexNAc(6)Hex(9)Fuc(1)NeuAc(2)	1	249	265	High	9.43	434.3	420.9	420.9	3.74895e-10	2.57942e-11	0	0	3.76036e-08	2.67027e-09	0	0	67.88
FALSE	High	[R].TYVDEVNSELVNIYTFNHTVTR.[N]	1xHexNAc(6)Hex(7)Fuc(1)NeuAc(3) [N17]	1	1	17	Q8NBJ9-ECD-hGH	hGH+hSIDT2-ECD The extracellular domain of human SIDT2 with N-terminal hGH fusion	Q8NBJ9-ECD-hGH [249-270]	0	5986.47	0	4.88746e+07		HexNAc(6)Hex(7)Fuc(1)NeuAc(3)	0	249	265	High	14.9	713.5	540.9	91.6	1.25995e-15	1.04351e-16	0	0	1.26378e-13	8.34634e-15	0	0	67.93
FALSE	High	[R].TYVDEVNSELVNIYTFNHTVTR.[N]	1xHexNAc(7)Hex(7)Fuc(1)NeuAc(2) [N17]	1	1	1	Q8NBJ9-ECD-hGH	hGH+hSIDT2-ECD The extracellular domain of human SIDT2 with N-terminal hGH fusion	Q8NBJ9-ECD-hGH [249-270]	0	5898.45	0	20482236		HexNAc(7)Hex(7)Fuc(1)NeuAc(2)	0	249	265	High	13.9	663.2	543.9	154	1.25995e-14	1.22156e-15	0	0	1.26378e-12	1.08809e-13	0	0	63.82
FALSE	High	[R].TYVDEVNSELVNIYTFNHTVTR.[N]	1xDeamidated [N12]; 1xHexNAc(8)Hex(9)Fuc(1) [N17]	1	1	2	Q8NBJ9-ECD-hGH	hGH+hSIDT2-ECD The extracellular domain of human SIDT2 with N-terminal hGH fusion	Q8NBJ9-ECD-hGH [249-270]	0	5844.43	0	96113408		HexNAc(8)Hex(9)Fuc(1)	1	249	265	High	7.27	428.2	288.7	189	5.33365e-08	3.40427e-09	0	0	5.34986e-06	3.15219e-07	0	0	68.32
FALSE	High	[R].TYVDEVNSELVNIYTFNHTVTR.[N]	1xHexNAc(8)Hex(9)Fuc(1) [N17]	1	1	3	Q8NBJ9-ECD-hGH	hGH+hSIDT2-ECD The extracellular domain of human SIDT2 with N-terminal hGH fusion	Q8NBJ9-ECD-hGH [249-270]	0	5843.45	0		No Quan Values	HexNAc(8)Hex(9)Fuc(1)	1	249	265	High	9.78	449.6	393.6	121.1	1.65236e-10	1.00055e-11	0	0	1.65739e-08	9.79084e-10	0	0
FALSE	High	[R].TYVDEVNSELVNIYTFNHTVTR.[N]	1xHexNAc(6)Hex(7)NeuAc(3) [N17]	1	1	8	Q8NBJ9-ECD-hGH	hGH+hSIDT2-ECD The extracellular domain of human SIDT2 with N-terminal hGH fusion	Q8NBJ9-ECD-hGH [249-270]	0	5840.41	0	2.39755e+06		HexNAc(6)Hex(7)NeuAc(3)	1	249	265	High	14.89	717.2	561.6	171.8	1.29844e-15	1.31744e-16	0	0	1.30239e-13	1.03867e-14	0	0	69.22
FALSE	High	[R].TYVDEVNSELVNIYTFNHTVTR.[N]	1xDeamidated [N12]; 1xHexNAc(6)Hex(6)Fuc(1)NeuAc(3) [N17]	1	1	2	Q8NBJ9-ECD-hGH	hGH+hSIDT2-ECD The extracellular domain of human SIDT2 with N-terminal hGH fusion	Q8NBJ9-ECD-hGH [249-270]	0	5825.4	0		No Quan Values	HexNAc(6)Hex(6)Fuc(1)NeuAc(3)	1	249	265	High	6.26	282.7	108.5	50.3	5.55452e-07	3.60614e-08	0	0	5.57122e-05	0.000403714	0.000400641	0.000809717
FALSE	High	[R].TYVDEVNSELVNIYTFNHTVTR.[N]	1xHexNAc(6)Hex(6)Fuc(1)NeuAc(3) [N17]	1	1	9	Q8NBJ9-ECD-hGH	hGH+hSIDT2-ECD The extracellular domain of human SIDT2 with N-terminal hGH fusion	Q8NBJ9-ECD-hGH [249-270]	0	5824.42	0	39311876		HexNAc(6)Hex(6)Fuc(1)NeuAc(3)	0	249	265	High	14.9	738.9	642.6	192.9	1.25995e-15	1.05885e-16	0	0	1.26378e-13	8.53134e-15	0	0	68.28
FALSE	High	[R].TYVDEVNSELVNIYTFNHTVTR.[N]	1xDeamidated [N7]; 1xHexNAc(6)Hex(7)Fuc(1)NeuAc(1) [N17]	1	1	2	Q8NBJ9-ECD-hGH	hGH+hSIDT2-ECD The extracellular domain of human SIDT2 with N-terminal hGH fusion	Q8NBJ9-ECD-hGH [249-270]	0	5405.26	0	4.47788e+06		HexNAc(6)Hex(7)Fuc(1)NeuAc(1)	-1	249	265	High	14.31	709.7	557.5	35.2	4.91786e-15	4.00291e-16	0	0	4.93283e-13	3.57298e-14	0	0	55.23
FALSE	High	[R].TYVDEVNSELVNIYTFNHTVTR.[N]	1xHexNAc(7)Hex(8)Fuc(1)NeuAc(1) [N17]	1	1	1	Q8NBJ9-ECD-hGH	hGH+hSIDT2-ECD The extracellular domain of human SIDT2 with N-terminal hGH fusion	Q8NBJ9-ECD-hGH [249-270]	0	5769.41	0		No Quan Values	HexNAc(7)Hex(8)Fuc(1)NeuAc(1)	0	249	265	High	13.89	687	553.1	175	1.29844e-14	1.45526e-15	0	0	1.30239e-12	1.3201e-13	0	0
FALSE	High	[R].TYVDEVNSELVNIYTFNHTVTR.[N]	1xHexNAc(8)Hex(9) [N17]	1	1	5	Q8NBJ9-ECD-hGH	hGH+hSIDT2-ECD The extracellular domain of human SIDT2 with N-terminal hGH fusion	Q8NBJ9-ECD-hGH [249-270]	0	5697.39	0	32999860		HexNAc(8)Hex(9)	1	249	265	High	11.18	592.5	523.8	140.5	6.55936e-12	3.51517e-13	0	0	6.57933e-10	2.84071e-11	0	0	64.51
FALSE	High	[R].TYVDEVNSELVNIYTFNHTVTR.[N]	1xHexNAc(6)Hex(7)Fuc(1)NeuAc(2) [N17]	1	1	12	Q8NBJ9-ECD-hGH	hGH+hSIDT2-ECD The extracellular domain of human SIDT2 with N-terminal hGH fusion	Q8NBJ9-ECD-hGH [249-270]	0	5695.37	0	413724558		HexNAc(6)Hex(7)Fuc(1)NeuAc(2)	0	249	265	High	13.89	669.9	550.7	186.2	1.29844e-14	1.47862e-15	0	0	1.30239e-12	1.34907e-13	0	0	63.93
FALSE	High	[R].TYVDEVNSELVNIYTFNHTVTR.[N]	1xHexNAc(8)Hex(8)Fuc(1) [N17]	1	1	1	Q8NBJ9-ECD-hGH	hGH+hSIDT2-ECD The extracellular domain of human SIDT2 with N-terminal hGH fusion	Q8NBJ9-ECD-hGH [249-270]	0	5681.39	0	7.01319e+06		HexNAc(8)Hex(8)Fuc(1)	1	249	265	High	5.2	275.7	164.8	28	6.33688e-06	0.000251762	0.000248756	0.000636943	0.000635337	0.000403714	0.00032041	0.000625	68.56
FALSE	High	[R].TYVDEVNSELVNIYTFNHTVTR.[N]	1xDeamidated [N12]; 1xHexNAc(6)Hex(5)Fuc(1)NeuAc(3) [N17]	1	1	1	Q8NBJ9-ECD-hGH	hGH+hSIDT2-ECD The extracellular domain of human SIDT2 with N-terminal hGH fusion	Q8NBJ9-ECD-hGH [249-270]	0	5663.35	0	6.11229e+06		HexNAc(6)Hex(5)Fuc(1)NeuAc(3)	1	249	265	High	7.33	432.9	272.6	173.2	4.62505e-08	2.8891e-09	0	0	4.63911e-06	2.57409e-07	0	0	68.55
FALSE	High	[R].TYVDEVNSELVNIYTFNHTVTR.[N]	1xHexNAc(6)Hex(5)Fuc(1)NeuAc(3) [N17]	1	1	3	Q8NBJ9-ECD-hGH	hGH+hSIDT2-ECD The extracellular domain of human SIDT2 with N-terminal hGH fusion	Q8NBJ9-ECD-hGH [249-270]	0	5662.36	0	6134250		HexNAc(6)Hex(5)Fuc(1)NeuAc(3)	-1	249	265	High	9.37	563.6	411.6	411.6	4.2565e-10	2.74176e-11	0	0	4.26946e-08	2.81359e-09	0	0	68.55
FALSE	High	[R].TYVDEVNSELVNIYTFNHTVTR.[N]	1xHexNAc(7)Hex(8)NeuAc(1) [N17]	1	1	1	Q8NBJ9-ECD-hGH	hGH+hSIDT2-ECD The extracellular domain of human SIDT2 with N-terminal hGH fusion	Q8NBJ9-ECD-hGH [249-270]	0	5623.35	0		No Quan Values	HexNAc(7)Hex(8)NeuAc(1)	0	249	265	High	8.64	468.7	330.4	48.9	2.31467e-09	1.24018e-10	0	0	2.32172e-07	1.24373e-08	0	0
FALSE	High	[R].TYVDEVNSELVNIYTFNHTVTR.[N]	1xHexNAc(5)Hex(6)Fuc(1)NeuAc(3) [N17]	1	1	11	Q8NBJ9-ECD-hGH	hGH+hSIDT2-ECD The extracellular domain of human SIDT2 with N-terminal hGH fusion	Q8NBJ9-ECD-hGH [249-270]	0	5621.34	0	105406454		HexNAc(5)Hex(6)Fuc(1)NeuAc(3)	-1	249	265	High	12.97	614.1	484.4	484.4	1.06307e-13	9.25265e-15	0	0	1.06631e-11	8.8166e-13	0	0	68.81
FALSE	High	[R].TYVDEVNSELVNIYTFNHTVTR.[N]	1xDeamidated [N12]; 1xHexNAc(6)Hex(8)Fuc(1)NeuAc(1) [N17]	1	1	1	Q8NBJ9-ECD-hGH	hGH+hSIDT2-ECD The extracellular domain of human SIDT2 with N-terminal hGH fusion	Q8NBJ9-ECD-hGH [249-270]	0	5567.31	0	12393451		HexNAc(6)Hex(8)Fuc(1)NeuAc(1)	1	249	265	High	2.42	102.4	46.5	46.5	0.00381703	0.00166082	0.00165532	0.00339147	0.219832	0.0111029	0.0110892	0.0131703	65.63
FALSE	High	[R].TYVDEVNSELVNIYTFNHTVTR.[N]	1xHexNAc(6)Hex(8)Fuc(1)NeuAc(1) [N17]	1	1	3	Q8NBJ9-ECD-hGH	hGH+hSIDT2-ECD The extracellular domain of human SIDT2 with N-terminal hGH fusion	Q8NBJ9-ECD-hGH [249-270]	0	5566.33	0	12393451		HexNAc(6)Hex(8)Fuc(1)NeuAc(1)	0	249	265	High	7.62	407.6	274.4	14.8	2.37225e-08	1.38747e-09	0	0	2.37947e-06	1.30455e-07	0	0	65.63
FALSE	High	[R].TYVDEVNSELVNIYTFNHTVTR.[N]	1xDeamidated [N12]; 1xHexNAc(6)Hex(7)NeuAc(2) [N17]	1	1	1	Q8NBJ9-ECD-hGH	hGH+hSIDT2-ECD The extracellular domain of human SIDT2 with N-terminal hGH fusion	Q8NBJ9-ECD-hGH [249-270]	0	5550.3	0	110154320		HexNAc(6)Hex(7)NeuAc(2)	1	249	265	High	2.56	101.7	76.4	76.4	0.00277872	0.00131653	0.00131037	0.00247036	0.170742	0.00783818	0.0078125	0.0101449	60.71
FALSE	High	[R].TYVDEVNSELVNIYTFNHTVTR.[N]	1xHexNAc(6)Hex(7)NeuAc(2) [N17]	1	1	10	Q8NBJ9-ECD-hGH	hGH+hSIDT2-ECD The extracellular domain of human SIDT2 with N-terminal hGH fusion	Q8NBJ9-ECD-hGH [249-270]	0	5549.32	0	171320784		HexNAc(6)Hex(7)NeuAc(2)	1	249	265	High	13.89	679.4	554.1	116	1.29844e-14	1.46695e-15	0	0	1.30239e-12	1.3346e-13	0	0	60.71
FALSE	High	[R].TYVDEVNSELVNIYTFNHTVTR.[N]	1xHexNAc(6)Hex(6)Fuc(1)NeuAc(2) [N17]	1	1	8	Q8NBJ9-ECD-hGH	hGH+hSIDT2-ECD The extracellular domain of human SIDT2 with N-terminal hGH fusion	Q8NBJ9-ECD-hGH [249-270]	0	5533.32	0	3.16577e+08		HexNAc(6)Hex(6)Fuc(1)NeuAc(2)	0	249	265	High	12.74	625	484.6	116.8	1.80149e-13	1.55155e-14	0	0	1.80698e-11	1.48698e-12	0	0	64.86
FALSE	High	[R].TYVDEVNSELVNIYTFNHTVTR.[N]	1xHexNAc(7)Hex(8)Fuc(1) [N17]	1	1	1	Q8NBJ9-ECD-hGH	hGH+hSIDT2-ECD The extracellular domain of human SIDT2 with N-terminal hGH fusion	Q8NBJ9-ECD-hGH [249-270]	0	5478.31	0		No Quan Values	HexNAc(7)Hex(8)Fuc(1)	1	249	265	High	9.19	462	409.2	74.2	6.52132e-10	4.26707e-11	0	0	6.54118e-08	4.56579e-09	0	0
FALSE	High	[R].TYVDEVNSELVNIYTFNHTVTR.[N]	1xHexNAc(5)Hex(6)NeuAc(3) [N17]	1	1	1	Q8NBJ9-ECD-hGH	hGH+hSIDT2-ECD The extracellular domain of human SIDT2 with N-terminal hGH fusion	Q8NBJ9-ECD-hGH [249-270]	0	5475.28	0		No Quan Values	HexNAc(5)Hex(6)NeuAc(3)	0	249	265	High	8.22	429.6	321.7	142.3	6.01082e-09	3.34058e-10	0	0	6.02912e-07	3.00909e-08	0	0
FALSE	High	[R].TYVDEVNSELVNIYTFNHTVTR.[N]	1xDeamidated [N12]; 1xHexNAc(6)Hex(11)Fuc(1) [N17]	1	1	1	Q8NBJ9-ECD-hGH	hGH+hSIDT2-ECD The extracellular domain of human SIDT2 with N-terminal hGH fusion	Q8NBJ9-ECD-hGH [249-270]	0	5762.38	0		No Quan Values	HexNAc(6)Hex(11)Fuc(1)	0	249	265	High	5.54	273.2	184.5	184.5	2.86443e-06	2.26854e-07	0	0	0.000287258	0.000403714	0.000342583	0.000677048
FALSE	High	[R].TYVDEVNSELVNIYTFNHTVTR.[N]	1xHexNAc(5)Hex(5)NeuAc(1) [N17]	1	1	5	Q8NBJ9-ECD-hGH	hGH+hSIDT2-ECD The extracellular domain of human SIDT2 with N-terminal hGH fusion	Q8NBJ9-ECD-hGH [249-270]	0	4731.03	0	162675220		HexNAc(5)Hex(5)NeuAc(1)	0	249	265	High	8.32	378.6	236.8	140.1	4.77938e-09	2.78772e-10	0	0	4.79393e-07	2.51107e-08	0	0	58.55
FALSE	High	[R].TYVDEVNSELVNIYTFNHTVTR.[N]	1xDeamidated [N12]; 1xHexNAc(4)Hex(5)Fuc(1)NeuAc(1) [N17]	1	1	2	Q8NBJ9-ECD-hGH	hGH+hSIDT2-ECD The extracellular domain of human SIDT2 with N-terminal hGH fusion	Q8NBJ9-ECD-hGH [249-270]	0	4675	0		No Quan Values	HexNAc(4)Hex(5)Fuc(1)NeuAc(1)	1	249	265	High	5.96	265.2	139.7	103.8	1.10899e-06	8.07252e-08	0	0	0.000111228	0.000403714	0.000377216	0.000753579
FALSE	High	[R].TYVDEVNSELVNIYTFNHTVTR.[N]	1xHexNAc(2)Hex(7) [N17]	1	1	4	Q8NBJ9-ECD-hGH	hGH+hSIDT2-ECD The extracellular domain of human SIDT2 with N-terminal hGH fusion	Q8NBJ9-ECD-hGH [249-270]	0	4154.81	0	160239716		HexNAc(2)Hex(7)	0	249	265	High	19.9	980.8	834.6	339.4	1.25995e-20	7.71806e-22	0	0	1.26378e-18	7.25231e-20	0	0	60.71
FALSE	High	[R].TYVDEVNSELVNIYTFNHTVTR.[N]	1xHexNAc(4)Hex(4) [N17]	1	1	4	Q8NBJ9-ECD-hGH	hGH+hSIDT2-ECD The extracellular domain of human SIDT2 with N-terminal hGH fusion	Q8NBJ9-ECD-hGH [249-270]	0	4074.81	0	19812856		HexNAc(4)Hex(4)	-1	249	265	High	17.83	853.2	703.1	703.1	1.48753e-18	9.93145e-20	0	0	1.49206e-16	9.8161e-18	0	0	60.36
FALSE	High	[R].TYVDEVNSELVNIYTFNHTVTR.[N]	1xHexNAc(4)Hex(3)Fuc(1) [N17]	1	1	3	Q8NBJ9-ECD-hGH	hGH+hSIDT2-ECD The extracellular domain of human SIDT2 with N-terminal hGH fusion	Q8NBJ9-ECD-hGH [249-270]	0	4058.81	0	399748224		HexNAc(4)Hex(3)Fuc(1)	0	249	265	High	7.56	435.2	282	148.9	2.77872e-08	1.71974e-09	0	0	2.78718e-06	1.57291e-07	0	0	59.93
FALSE	High	[R].TYVDEVNSELVNIYTFNHTVTR.[N]	1xHexNAc(3)Hex(5) [N17]	1	1	2	Q8NBJ9-ECD-hGH	hGH+hSIDT2-ECD The extracellular domain of human SIDT2 with N-terminal hGH fusion	Q8NBJ9-ECD-hGH [249-270]	0	4033.78	0		No Quan Values	HexNAc(3)Hex(5)	0	249	265	High	16.74	827.5	676.7	262.2	1.80149e-17	1.68897e-18	0	0	1.80698e-15	1.59196e-16	0	0
FALSE	High	[R].TYVDEVNSELVNIYTFNHTVTR.[N]	1xHexNAc(3)Hex(4)Fuc(1) [N17]	1	1	2	Q8NBJ9-ECD-hGH	hGH+hSIDT2-ECD The extracellular domain of human SIDT2 with N-terminal hGH fusion	Q8NBJ9-ECD-hGH [249-270]	0	4017.79	0		No Quan Values	HexNAc(3)Hex(4)Fuc(1)	0	249	265	High	18.74	903.5	702	310.4	1.80149e-19	1.21761e-20	0	0	1.80698e-17	1.20895e-18	0	0
FALSE	High	[R].TYVDEVNSELVNIYTFNHTVTR.[N]	1xHexNAc(2)Hex(6) [N17]	1	1	1	Q8NBJ9-ECD-hGH	hGH+hSIDT2-ECD The extracellular domain of human SIDT2 with N-terminal hGH fusion	Q8NBJ9-ECD-hGH [249-270]	0	3992.75	0	12712880		HexNAc(2)Hex(6)	0	249	265	High	12.74	640.8	509.9	509.9	1.80149e-13	1.52481e-14	0	0	1.80698e-11	1.45368e-12	0	0	60.35
FALSE	High	[R].TYVDEVNSELVNIYTFNHTVTR.[N]	1xHexNAc(4)Hex(3) [N17]	1	1	3	Q8NBJ9-ECD-hGH	hGH+hSIDT2-ECD The extracellular domain of human SIDT2 with N-terminal hGH fusion	Q8NBJ9-ECD-hGH [249-270]	0	3912.75	0	102520132		HexNAc(4)Hex(3)	0	249	265	High	7.12	427.6	292.6	292.6	7.60589e-08	4.88886e-09	0	0	7.62901e-06	4.48976e-07	0	0	60.75
FALSE	High	[R].TYVDEVNSELVNIYTFNHTVTR.[N]	1xDeamidated [N12]; 1xHexNAc(3)Hex(4) [N17]	1	1	1	Q8NBJ9-ECD-hGH	hGH+hSIDT2-ECD The extracellular domain of human SIDT2 with N-terminal hGH fusion	Q8NBJ9-ECD-hGH [249-270]	0	3872.71	0	9902144		HexNAc(3)Hex(4)	0	249	265	High	1.37	101.6	11.6	11.6	0.0423547	0.00331241	0.00331184	0.00591178	0.759879	0.0439013	0.0438914	0.0676349	60.03
FALSE	High	[R].TYVDEVNSELVNIYTFNHTVTR.[N]	1xHexNAc(3)Hex(4) [N17]	1	1	2	Q8NBJ9-ECD-hGH	hGH+hSIDT2-ECD The extracellular domain of human SIDT2 with N-terminal hGH fusion	Q8NBJ9-ECD-hGH [249-270]	0	3871.73	0		No Quan Values	HexNAc(3)Hex(4)	0	249	265	High	7.73	469.5	328.1	328.1	1.84138e-08	1.09529e-09	0	0	1.84699e-06	1.02826e-07	0	0
FALSE	High	[R].TYVDEVNSELVNIYTFNHTVTR.[N]	1xDeamidated [N12]; 1xHexNAc(3)Hex(3)Fuc(1) [N17]	1	1	1	Q8NBJ9-ECD-hGH	hGH+hSIDT2-ECD The extracellular domain of human SIDT2 with N-terminal hGH fusion	Q8NBJ9-ECD-hGH [249-270]	0	3856.72	0	186485168		HexNAc(3)Hex(3)Fuc(1)	0	249	265	High	7.21	350.4	255.6	121.7	6.21789e-08	4.13611e-09	0	0	6.23679e-06	3.84274e-07	0	0	60.21
FALSE	High	[R].TYVDEVNSELVNIYTFNHTVTR.[N]	1xHexNAc(3)Hex(3)Fuc(1) [N17]	1	1	1	Q8NBJ9-ECD-hGH	hGH+hSIDT2-ECD The extracellular domain of human SIDT2 with N-terminal hGH fusion	Q8NBJ9-ECD-hGH [249-270]	0	3855.73	0	130098208		HexNAc(3)Hex(3)Fuc(1)	0	249	265	High	19.9	964.5	756.4	756.4	1.25995e-20	7.29715e-22	0	0	1.26378e-18	6.78331e-20	0	0	60.21
FALSE	High	[R].TYVDEVNSELVNIYTFNHTVTR.[N]	1xDeamidated [N7]; 1xHexNAc(2)Hex(5) [N17]	1	1	1	Q8NBJ9-ECD-hGH	hGH+hSIDT2-ECD The extracellular domain of human SIDT2 with N-terminal hGH fusion	Q8NBJ9-ECD-hGH [249-270]	0	3831.69	0		No Quan Values	HexNAc(2)Hex(5)	0	249	265	High	9.61	481.5	409.7	89.8	2.45781e-10	1.61706e-11	0	0	2.46529e-08	1.55633e-09	0	0
FALSE	High	[R].TYVDEVNSELVNIYTFNHTVTR.[N]	1xHexNAc(2)Hex(5) [N17]	1	1	1	Q8NBJ9-ECD-hGH	hGH+hSIDT2-ECD The extracellular domain of human SIDT2 with N-terminal hGH fusion	Q8NBJ9-ECD-hGH [249-270]	0	3830.7	0	161602944		HexNAc(2)Hex(5)	0	249	265	High	18.9	925.4	701.5	701.5	1.25995e-19	8.90727e-21	0	0	1.26378e-17	8.44299e-19	0	0	60.62
FALSE	High	[R].TYVDEVNSELVNIYTFNHTVTR.[N]	1xHexNAc(3)Hex(3) [N17]	1	1	3	Q8NBJ9-ECD-hGH	hGH+hSIDT2-ECD The extracellular domain of human SIDT2 with N-terminal hGH fusion	Q8NBJ9-ECD-hGH [249-270]	0	3709.67	0	140246743		HexNAc(3)Hex(3)	0	249	265	High	17.74	865.8	737.7	737.7	1.80149e-18	1.15044e-19	0	0	1.80698e-16	1.1558e-17	0	0	60.94
FALSE	High	[R].TYVDEVNSELVNIYTFNHTVTR.[N]	1xHexNAc(3)Hex(5)Fuc(1) [N17]	1	1	1	Q8NBJ9-ECD-hGH	hGH+hSIDT2-ECD The extracellular domain of human SIDT2 with N-terminal hGH fusion	Q8NBJ9-ECD-hGH [249-270]	0	4179.84	0	25045050		HexNAc(3)Hex(5)Fuc(1)	0	249	265	High	8.56	404.1	256.5	163.5	2.77059e-09	1.44031e-10	0	0	2.77903e-07	1.43641e-08	0	0	59.45
FALSE	High	[R].TYVDEVNSELVNIYTFNHTVTR.[N]	1xDeamidated [N12]; 1xHexNAc(2)Hex(4) [N17]	1	1	1	Q8NBJ9-ECD-hGH	hGH+hSIDT2-ECD The extracellular domain of human SIDT2 with N-terminal hGH fusion	Q8NBJ9-ECD-hGH [249-270]	0	3669.63	0		No Quan Values	HexNAc(2)Hex(4)	0	249	265	High	7.57	384.6	334.3	92.4	2.69024e-08	1.59368e-09	0	0	2.69842e-06	1.46997e-07	0	0
FALSE	High	[R].TYVDEVNSELVNIYTFNHTVTR.[N]	1xDeamidated [N12]; 1xHexNAc(2)Hex(3) [N17]	1	1	1	Q8NBJ9-ECD-hGH	hGH+hSIDT2-ECD The extracellular domain of human SIDT2 with N-terminal hGH fusion	Q8NBJ9-ECD-hGH [249-270]	0	3507.58	0	15128102		HexNAc(2)Hex(3)	0	249	265	High	2.9	170.1	105.1	55.3	0.00125604	0.000590784	0.000585137	0.0010304	0.0855329	0.00422275	0.00421941	0.00609756	60.98
FALSE	High	[R].TYVDEVNSELVNIYTFNHTVTR.[N]	1xHexNAc(2)Hex(2) [N17]	1	1	1	Q8NBJ9-ECD-hGH	hGH+hSIDT2-ECD The extracellular domain of human SIDT2 with N-terminal hGH fusion	Q8NBJ9-ECD-hGH [249-270]	0	3344.54	0		No Quan Values	HexNAc(2)Hex(2)	0	249	265	High	13.11	614.6	534.1	534.1	7.78403e-14	6.15575e-15	0	0	7.80773e-12	5.8543e-13	0	0
FALSE	High	[R].TYVDEVNSELVNIYTFNHTVTR.[N]	1xDeamidated [N12]; 1xHexNAc(2)Hex(1)Fuc(1) [N17]	1	1	1	Q8NBJ9-ECD-hGH	hGH+hSIDT2-ECD The extracellular domain of human SIDT2 with N-terminal hGH fusion	Q8NBJ9-ECD-hGH [249-270]	0	3329.53	0		No Quan Values	HexNAc(2)Hex(1)Fuc(1)	0	249	265	High	6.98	416.5	352.9	107.7	1.04706e-07	6.74023e-09	0	0	1.05024e-05	6.4946e-07	0	0
FALSE	High	[R].TYVDEVNSELVNIYTFNHTVTR.[N]	1xHexNAc(2)Hex(1) [N17]	1	1	3	Q8NBJ9-ECD-hGH	hGH+hSIDT2-ECD The extracellular domain of human SIDT2 with N-terminal hGH fusion	Q8NBJ9-ECD-hGH [249-270]	0	3182.49	0	51532112		HexNAc(2)Hex(1)	0	249	265	High	13.97	675.9	538.1	538.1	1.07998e-14	1.09085e-15	0	0	1.08327e-12	9.3813e-14	0	0	61.81
FALSE	High	[R].TYVDEVNSELVNIYTFNHTVTR.[N]	1xHexNAc(2) [N17]	1	1	5	Q8NBJ9-ECD-hGH	hGH+hSIDT2-ECD The extracellular domain of human SIDT2 with N-terminal hGH fusion	Q8NBJ9-ECD-hGH [249-270]	0	3020.44	0	313423104		HexNAc(2)	0	249	265	High	13.12	605.1	509.7	509.7	7.55325e-14	5.39345e-15	0	0	7.57625e-12	5.1457e-13	0	0	63.17
FALSE	High	[R].TYVDEVNSELVNIYTFNHTVTR.[N]	1xHexNAc(2)Hex(4) [N17]	1	1	2	Q8NBJ9-ECD-hGH	hGH+hSIDT2-ECD The extracellular domain of human SIDT2 with N-terminal hGH fusion	Q8NBJ9-ECD-hGH [249-270]	0	3668.65	0		No Quan Values	HexNAc(2)Hex(4)	0	249	265	High	15.74	790.8	610.7	610.7	1.80149e-16	1.63974e-17	0	0	1.80698e-14	1.59292e-15	0	0
FALSE	High	[R].TYVDEVNSELVNIYTFNHTVTR.[N]	1xHexNAc(5)Hex(4)Fuc(1)NeuAc(1) [N17]	1	1	3	Q8NBJ9-ECD-hGH	hGH+hSIDT2-ECD The extracellular domain of human SIDT2 with N-terminal hGH fusion	Q8NBJ9-ECD-hGH [249-270]	0	4715.04	0	174708784		HexNAc(5)Hex(4)Fuc(1)NeuAc(1)	-1	249	265	High	7.79	330	191.9	191.9	1.62329e-08	9.17592e-10	0	0	1.62824e-06	8.86301e-08	0	0	62.46
FALSE	High	[R].TYVDEVNSELVNIYTFNHTVTR.[N]	1xHexNAc(3)Hex(6) [N17]	1	1	1	Q8NBJ9-ECD-hGH	hGH+hSIDT2-ECD The extracellular domain of human SIDT2 with N-terminal hGH fusion	Q8NBJ9-ECD-hGH [249-270]	0	4195.83	0		No Quan Values	HexNAc(3)Hex(6)	0	249	265	High	10.19	473.1	403.1	22.6	6.52355e-11	3.83207e-12	0	0	6.54341e-09	3.6724e-10	0	0
FALSE	High	[R].TYVDEVNSELVNIYTFNHTVTR.[N]	1xHexNAc(4)Hex(5) [N17]	1	1	1	Q8NBJ9-ECD-hGH	hGH+hSIDT2-ECD The extracellular domain of human SIDT2 with N-terminal hGH fusion	Q8NBJ9-ECD-hGH [249-270]	0	4236.86	0		No Quan Values	HexNAc(4)Hex(5)	0	249	265	High	12.89	645	559.3	240.4	1.29844e-13	1.20178e-14	0	0	1.30239e-11	1.14386e-12	0	0
FALSE	High	[R].TYVDEVNSELVNIYTFNHTVTR.[N]	1xHexNAc(4)Hex(5)Fuc(1)NeuAc(1) [N17]	1	1	9	Q8NBJ9-ECD-hGH	hGH+hSIDT2-ECD The extracellular domain of human SIDT2 with N-terminal hGH fusion	Q8NBJ9-ECD-hGH [249-270]	0	4674.01	0	190320972		HexNAc(4)Hex(5)Fuc(1)NeuAc(1)	0	249	265	High	8.54	428.2	298.5	150.2	2.91519e-09	1.53368e-10	0	0	2.92406e-07	1.52708e-08	0	0	61.62
FALSE	High	[R].TYVDEVNSELVNIYTFNHTVTR.[N]	1xDeamidated [N12]; 1xHexNAc(7)Hex(3)Fuc(1) [N17]	1	1	2	Q8NBJ9-ECD-hGH	hGH+hSIDT2-ECD The extracellular domain of human SIDT2 with N-terminal hGH fusion	Q8NBJ9-ECD-hGH [249-270]	0	4669.03	0		No Quan Values	HexNAc(7)Hex(3)Fuc(1)	1	249	265	High	2.79	149.2	69.5	36.5	0.0016252	0.000775044	0.000770564	0.00101885	0.107639	0.00497382	0.00495825	0.00703871
FALSE	High	[R].TYVDEVNSELVNIYTFNHTVTR.[N]	1xHexNAc(6)Hex(5) [N17]	1	1	1	Q8NBJ9-ECD-hGH	hGH+hSIDT2-ECD The extracellular domain of human SIDT2 with N-terminal hGH fusion	Q8NBJ9-ECD-hGH [249-270]	0	4643.02	0		No Quan Values	HexNAc(6)Hex(5)	0	249	265	High	4.42	126.8	121.6	55.9	3.76215e-05	0.000251762	0.000221631	0.000561798	0.00376374	0.0011409	0.00114058	0.00164654
FALSE	High	[R].TYVDEVNSELVNIYTFNHTVTR.[N]	1xDeamidated [N12]; 1xHexNAc(6)Hex(4)Fuc(1) [N17]	1	1	1	Q8NBJ9-ECD-hGH	hGH+hSIDT2-ECD The extracellular domain of human SIDT2 with N-terminal hGH fusion	Q8NBJ9-ECD-hGH [249-270]	0	4628.01	0		No Quan Values	HexNAc(6)Hex(4)Fuc(1)	1	249	265	High	4.43	178.9	103.3	77.8	3.68153e-05	0.000251762	0.000222074	0.000563063	0.0036833	0.000880023	0.000857143	0.00110011
FALSE	High	[R].TYVDEVNSELVNIYTFNHTVTR.[N]	1xHexNAc(6)Hex(4)Fuc(1) [N17]	1	1	3	Q8NBJ9-ECD-hGH	hGH+hSIDT2-ECD The extracellular domain of human SIDT2 with N-terminal hGH fusion	Q8NBJ9-ECD-hGH [249-270]	0	4627.02	0	413489696		HexNAc(6)Hex(4)Fuc(1)	0	249	265	High	7.07	347.7	195.9	151.8	8.46909e-08	5.40972e-09	0	0	8.49482e-06	5.01281e-07	0	0	58.67
FALSE	High	[R].TYVDEVNSELVNIYTFNHTVTR.[N]	1xHexNAc(5)Hex(6) [N17]	1	1	2	Q8NBJ9-ECD-hGH	hGH+hSIDT2-ECD The extracellular domain of human SIDT2 with N-terminal hGH fusion	Q8NBJ9-ECD-hGH [249-270]	0	4601.99	0		No Quan Values	HexNAc(5)Hex(6)	-1	249	265	High	7.44	280.9	196.8	196.8	3.59833e-08	2.18155e-09	0	0	3.60928e-06	1.93857e-07	0	0
FALSE	High	[R].TYVDEVNSELVNIYTFNHTVTR.[N]	1xHexNAc(5)Hex(5)Fuc(1) [N17]	1	1	5	Q8NBJ9-ECD-hGH	hGH+hSIDT2-ECD The extracellular domain of human SIDT2 with N-terminal hGH fusion	Q8NBJ9-ECD-hGH [249-270]	0	4586	0	345185898		HexNAc(5)Hex(5)Fuc(1)	0	249	265	High	7.83	323.1	179.4	139.3	1.47633e-08	8.14276e-10	0	0	1.48082e-06	7.65973e-08	0	0	58.68
FALSE	High	[R].TYVDEVNSELVNIYTFNHTVTR.[N]	1xHexNAc(5)Hex(4)NeuAc(1) [N17]	1	1	4	Q8NBJ9-ECD-hGH	hGH+hSIDT2-ECD The extracellular domain of human SIDT2 with N-terminal hGH fusion	Q8NBJ9-ECD-hGH [249-270]	0	4568.98	0	51270474		HexNAc(5)Hex(4)NeuAc(1)	0	249	265	High	10.04	552.7	422.4	136.6	9.17082e-11	5.28627e-12	0	0	9.19874e-09	5.28763e-10	0	0	63.87
FALSE	High	[R].TYVDEVNSELVNIYTFNHTVTR.[N]	1xHexNAc(4)Hex(5)NeuAc(1) [N17]	1	1	2	Q8NBJ9-ECD-hGH	hGH+hSIDT2-ECD The extracellular domain of human SIDT2 with N-terminal hGH fusion	Q8NBJ9-ECD-hGH [249-270]	0	4527.96	0	5245019		HexNAc(4)Hex(5)NeuAc(1)	1	249	265	High	7.97	325.1	231.4	115.4	1.06398e-08	6.14303e-10	0	0	1.06722e-06	5.59933e-08	0	0	63.45
FALSE	High	[R].TYVDEVNSELVNIYTFNHTVTR.[N]	1xDeamidated [N12]; 1xHexNAc(4)Hex(4)Fuc(1)NeuAc(1) [N17]	1	1	2	Q8NBJ9-ECD-hGH	hGH+hSIDT2-ECD The extracellular domain of human SIDT2 with N-terminal hGH fusion	Q8NBJ9-ECD-hGH [249-270]	0	4512.94	0		No Quan Values	HexNAc(4)Hex(4)Fuc(1)NeuAc(1)	1	249	265	High	5.65	269.7	149.1	106.7	2.21449e-06	1.71084e-07	0	0	0.000222089	0.000403714	0.000352361	0.000696864
FALSE	High	[R].TYVDEVNSELVNIYTFNHTVTR.[N]	1xHexNAc(4)Hex(4)Fuc(1)NeuAc(1) [N17]	1	1	6	Q8NBJ9-ECD-hGH	hGH+hSIDT2-ECD The extracellular domain of human SIDT2 with N-terminal hGH fusion	Q8NBJ9-ECD-hGH [249-270]	0	4511.96	0	73083256		HexNAc(4)Hex(4)Fuc(1)NeuAc(1)	0	249	265	High	8.33	390.9	270.4	135.2	4.71743e-09	2.71236e-10	0	0	4.73179e-07	2.48636e-08	0	0	62.87
FALSE	High	[R].TYVDEVNSELVNIYTFNHTVTR.[N]	1xDeamidated [N12]; 1xHexNAc(3)Hex(6)NeuAc(1) [N17]	1	1	1	Q8NBJ9-ECD-hGH	hGH+hSIDT2-ECD The extracellular domain of human SIDT2 with N-terminal hGH fusion	Q8NBJ9-ECD-hGH [249-270]	0	4487.91	0		No Quan Values	HexNAc(3)Hex(6)NeuAc(1)	1	249	265	High	2.87	162.9	61.1	61.1	0.00135908	0.000590784	0.000582637	0.00102512	0.0917929	0.00472937	0.00472441	0.00657562
FALSE	High	[R].TYVDEVNSELVNIYTFNHTVTR.[N]	1xHexNAc(3)Hex(6)NeuAc(1) [N17]	1	1	2	Q8NBJ9-ECD-hGH	hGH+hSIDT2-ECD The extracellular domain of human SIDT2 with N-terminal hGH fusion	Q8NBJ9-ECD-hGH [249-270]	0	4486.93	0	23764492		HexNAc(3)Hex(6)NeuAc(1)	1	249	265	High	8	333	212.1	113.6	1.0063e-08	5.83241e-10	0	0	1.00936e-06	5.24086e-08	0	0	59.17
FALSE	High	[R].TYVDEVNSELVNIYTFNHTVTR.[N]	1xHexNAc(6)Hex(4) [N17]	1	1	3	Q8NBJ9-ECD-hGH	hGH+hSIDT2-ECD The extracellular domain of human SIDT2 with N-terminal hGH fusion	Q8NBJ9-ECD-hGH [249-270]	0	4480.97	0	17926672		HexNAc(6)Hex(4)	1	249	265	High	7.42	307.2	158	109.1	3.78235e-08	2.30974e-09	0	0	3.79385e-06	2.04067e-07	0	0	59.86
FALSE	High	[R].TYVDEVNSELVNIYTFNHTVTR.[N]	1xHexNAc(4)Hex(4)Fuc(1) [N17]	1	1	2	Q8NBJ9-ECD-hGH	hGH+hSIDT2-ECD The extracellular domain of human SIDT2 with N-terminal hGH fusion	Q8NBJ9-ECD-hGH [249-270]	0	4220.87	0	113169936		HexNAc(4)Hex(4)Fuc(1)	-1	249	265	High	15.67	794	640.2	640.2	2.12689e-16	1.82424e-17	0	0	2.13337e-14	1.68573e-15	0	0	59.43
FALSE	High	[R].TYVDEVNSELVNIYTFNHTVTR.[N]	1xDeamidated [N]; 1xHexNAc(6)Hex(3)Fuc(1) [N17]	1	1	3	Q8NBJ9-ECD-hGH	hGH+hSIDT2-ECD The extracellular domain of human SIDT2 with N-terminal hGH fusion	Q8NBJ9-ECD-hGH [249-270]	0	4465.95	0	294706386		HexNAc(6)Hex(3)Fuc(1)	-1	249	265	High	2.87	141.5	101.4	13.4	0.00134807	0.000590784	0.000583204	0.00102617	0.0911258	0.00448076	0.00446898	0.00607903	59.14
FALSE	High	[R].TYVDEVNSELVNIYTFNHTVTR.[N]	1xDeamidated [N12]; 1xHexNAc(5)Hex(5) [N17]	1	1	1	Q8NBJ9-ECD-hGH	hGH+hSIDT2-ECD The extracellular domain of human SIDT2 with N-terminal hGH fusion	Q8NBJ9-ECD-hGH [249-270]	0	4440.92	0	41907420		HexNAc(5)Hex(5)	1	249	265	High	9.51	454.7	403.2	152.4	3.08561e-10	2.09408e-11	0	0	3.09501e-08	2.12311e-09	0	0	59.86
FALSE	High	[R].TYVDEVNSELVNIYTFNHTVTR.[N]	1xHexNAc(5)Hex(5) [N17]	1	1	4	Q8NBJ9-ECD-hGH	hGH+hSIDT2-ECD The extracellular domain of human SIDT2 with N-terminal hGH fusion	Q8NBJ9-ECD-hGH [249-270]	0	4439.94	0	41907420		HexNAc(5)Hex(5)	0	249	265	High	16.74	800.1	679.5	284.1	1.80149e-17	1.62431e-18	0	0	1.80698e-15	1.51922e-16	0	0	59.86
FALSE	High	[R].TYVDEVNSELVNIYTFNHTVTR.[N]	1xDeamidated [N12]; 1xHexNAc(5)Hex(4)Fuc(1) [N17]	1	1	1	Q8NBJ9-ECD-hGH	hGH+hSIDT2-ECD The extracellular domain of human SIDT2 with N-terminal hGH fusion	Q8NBJ9-ECD-hGH [249-270]	0	4424.93	0	1124492800		HexNAc(5)Hex(4)Fuc(1)	1	249	265	High	5.92	257	122.6	106.6	1.20945e-06	8.87855e-08	0	0	0.000121303	0.000403714	0.000373832	0.000746269	59
FALSE	High	[R].TYVDEVNSELVNIYTFNHTVTR.[N]	1xHexNAc(5)Hex(4)Fuc(1) [N17]	1	1	5	Q8NBJ9-ECD-hGH	hGH+hSIDT2-ECD The extracellular domain of human SIDT2 with N-terminal hGH fusion	Q8NBJ9-ECD-hGH [249-270]	0	4423.94	0	1702509696		HexNAc(5)Hex(4)Fuc(1)	0	249	265	High	8	358.4	221.4	107.3	1.00982e-08	5.90854e-10	0	0	1.01289e-06	5.34109e-08	0	0	59
FALSE	High	[R].TYVDEVNSELVNIYTFNHTVTR.[N]	1xHexNAc(4)Hex(5)Fuc(1) [N17]	1	1	4	Q8NBJ9-ECD-hGH	hGH+hSIDT2-ECD The extracellular domain of human SIDT2 with N-terminal hGH fusion	Q8NBJ9-ECD-hGH [249-270]	0	4382.92	0		No Quan Values	HexNAc(4)Hex(5)Fuc(1)	-1	249	265	High	7.78	314	219.9	219.9	1.64568e-08	9.3561e-10	0	0	1.65069e-06	9.0206e-08	0	0	56.78
FALSE	High	[R].TYVDEVNSELVNIYTFNHTVTR.[N]	1xDeamidated [N12]; 1xHexNAc(4)Hex(4)NeuAc(1) [N17]	1	1	2	Q8NBJ9-ECD-hGH	hGH+hSIDT2-ECD The extracellular domain of human SIDT2 with N-terminal hGH fusion	Q8NBJ9-ECD-hGH [249-270]	0	4366.89	0		No Quan Values	HexNAc(4)Hex(4)NeuAc(1)	1	249	265	High	2.39	136.2	48.2	48.2	0.00408263	0.00166082	0.00165259	0.00338491	0.231368	0.0130253	0.0130189	0.0159102
FALSE	High	[R].TYVDEVNSELVNIYTFNHTVTR.[N]	1xHexNAc(4)Hex(4)NeuAc(1) [N17]	1	1	5	Q8NBJ9-ECD-hGH	hGH+hSIDT2-ECD The extracellular domain of human SIDT2 with N-terminal hGH fusion	Q8NBJ9-ECD-hGH [249-270]	0	4365.9	0	5773761		HexNAc(4)Hex(4)NeuAc(1)	0	249	265	High	14.74	711.5	554.5	222	1.80149e-15	1.65379e-16	0	0	1.80698e-13	1.42836e-14	0	0	63.99
FALSE	High	[R].TYVDEVNSELVNIYTFNHTVTR.[N]	1xHexNAc(3)Hex(5)NeuAc(1) [N17]	1	1	2	Q8NBJ9-ECD-hGH	hGH+hSIDT2-ECD The extracellular domain of human SIDT2 with N-terminal hGH fusion	Q8NBJ9-ECD-hGH [249-270]	0	4324.88	0		No Quan Values	HexNAc(3)Hex(5)NeuAc(1)	0	249	265	High	12.89	608.1	502.1	212.9	1.29844e-13	1.23113e-14	0	0	1.30239e-11	1.18038e-12	0	0
FALSE	High	[R].TYVDEVNSELVNIYTFNHTVTR.[N]	1xHexNAc(6)Hex(3) [N17]	1	1	2	Q8NBJ9-ECD-hGH	hGH+hSIDT2-ECD The extracellular domain of human SIDT2 with N-terminal hGH fusion	Q8NBJ9-ECD-hGH [249-270]	0	4318.91	0	44967284		HexNAc(6)Hex(3)	0	249	265	High	16.9	835.4	707.3	248.7	1.25995e-17	1.13424e-18	0	0	1.26378e-15	1.10639e-16	0	0	60.17
FALSE	High	[R].TYVDEVNSELVNIYTFNHTVTR.[N]	1xHexNAc(2)Hex(8) [N17]	1	1	1	Q8NBJ9-ECD-hGH	hGH+hSIDT2-ECD The extracellular domain of human SIDT2 with N-terminal hGH fusion	Q8NBJ9-ECD-hGH [249-270]	0	4316.86	0	9617538		HexNAc(2)Hex(8)	0	249	265	High	16.74	825.8	720.5	225.5	1.80149e-17	1.6567e-18	0	0	1.80698e-15	1.55567e-16	0	0	59.51
FALSE	High	[R].TYVDEVNSELVNIYTFNHTVTR.[N]	1xDeamidated [N12]; 1xHexNAc(3)Hex(4)Fuc(1)NeuAc(1) [N17]	1	1	1	Q8NBJ9-ECD-hGH	hGH+hSIDT2-ECD The extracellular domain of human SIDT2 with N-terminal hGH fusion	Q8NBJ9-ECD-hGH [249-270]	0	4309.87	0		No Quan Values	HexNAc(3)Hex(4)Fuc(1)NeuAc(1)	1	249	265	High	5.23	259.4	150.9	106	5.83444e-06	0.000251762	0.000250438	0.000642261	0.000584983	0.000403714	0.000322269	0.00063012
FALSE	High	[R].TYVDEVNSELVNIYTFNHTVTR.[N]	1xHexNAc(3)Hex(4)Fuc(1)NeuAc(1) [N17]	1	1	2	Q8NBJ9-ECD-hGH	hGH+hSIDT2-ECD The extracellular domain of human SIDT2 with N-terminal hGH fusion	Q8NBJ9-ECD-hGH [249-270]	0	4308.88	0		No Quan Values	HexNAc(3)Hex(4)Fuc(1)NeuAc(1)	0	249	265	High	8.77	450.7	288.4	137.8	1.68537e-09	9.04918e-11	0	0	1.6905e-07	8.96436e-09	0	0
FALSE	High	[R].TYVDEVNSELVNIYTFNHTVTR.[N]	1xHexNAc(5)Hex(4) [N17]	1	1	3	Q8NBJ9-ECD-hGH	hGH+hSIDT2-ECD The extracellular domain of human SIDT2 with N-terminal hGH fusion	Q8NBJ9-ECD-hGH [249-270]	0	4277.89	0	110688528		HexNAc(5)Hex(4)	0	249	265	High	13.9	685.1	636.1	262.3	1.25995e-14	1.20976e-15	0	0	1.26378e-12	1.07345e-13	0	0	60.14
FALSE	High	[R].TYVDEVNSELVNIYTFNHTVTR.[N]	1xHexNAc(5)Hex(3)Fuc(1) [N17]	1	1	8	Q8NBJ9-ECD-hGH	hGH+hSIDT2-ECD The extracellular domain of human SIDT2 with N-terminal hGH fusion	Q8NBJ9-ECD-hGH [249-270]	0	4261.89	0	1386468672		HexNAc(5)Hex(3)Fuc(1)	-1	249	265	High	8.94	462.3	418.4	418.4	1.15321e-09	6.37148e-11	0	0	1.15672e-07	6.81739e-09	0	0	59.51
FALSE	High	[R].TYVDEVNSELVNIYTFNHTVTR.[N]	1xHexNAc(6)Hex(3)Fuc(1) [N17]	1	1	4	Q8NBJ9-ECD-hGH	hGH+hSIDT2-ECD The extracellular domain of human SIDT2 with N-terminal hGH fusion	Q8NBJ9-ECD-hGH [249-270]	0	4464.97	0	472849520		HexNAc(6)Hex(3)Fuc(1)	0	249	265	High	7.64	344.5	204.4	158.6	2.27573e-08	1.2954e-09	0	0	2.28266e-06	1.21649e-07	0	0	59.14
FALSE	High	[R].TYVDEVNSELVNIYTFNHTVTRNR.[T]	1xHexNAc(7)Hex(7)Fuc(1)NeuAc(2) [N23]	1	1	1	Q8NBJ9-ECD-hGH	hGH+hSIDT2-ECD The extracellular domain of human SIDT2 with N-terminal hGH fusion	Q8NBJ9-ECD-hGH [249-272]	1	6168.6	0	945766		HexNAc(7)Hex(7)Fuc(1)NeuAc(2)	1	249	271	High	5.61	281.2	196.3	3.4	2.477e-06	1.96122e-07	0	0	0.000248411	0.000403714	0.000347947	0.000687758	67.59
FALSE	High	[R].TYVDEVNSELVNIYTFNHTVTRNR.[T]	1xDeamidated [N17]; 1xHexNAc(6)Hex(11)Fuc(1) [N23]	1	1	1	Q8NBJ9-ECD-hGH	hGH+hSIDT2-ECD The extracellular domain of human SIDT2 with N-terminal hGH fusion	Q8NBJ9-ECD-hGH [249-272]	1	6032.52	0	1.28654e+06		HexNAc(6)Hex(11)Fuc(1)	-1	249	271	High	4.51	230.3	160	16	3.0866e-05	0.000251762	0.000223914	0.000568505	0.00308936	0.000880023	0.000864553	0.00111297	67.57
FALSE	High	[R].TYVDEVNSELVNIYTFNHTVTRNR.[T]	1xDeamidated [N17]; 1xHexNAc(9)Hex(6)Fuc(1) [N23]	1	1	1	Q8NBJ9-ECD-hGH	hGH+hSIDT2-ECD The extracellular domain of human SIDT2 with N-terminal hGH fusion	Q8NBJ9-ECD-hGH [249-272]	1	5831.5	0		No Quan Values	HexNAc(9)Hex(6)Fuc(1)	-1	249	271	High	4.69	278.9	131	23.6	2.03674e-05	0.000251762	0.000229148	0.000586854	0.00204004	0.000589797	0.000588582	0.00114416
FALSE	High	[R].TYVDEVNSELVNIYTFNHTVTRNR.[T]	1xHexNAc(6)Hex(5)Fuc(1)NeuAc(2) [N23]	1	1	1	Q8NBJ9-ECD-hGH	hGH+hSIDT2-ECD The extracellular domain of human SIDT2 with N-terminal hGH fusion	Q8NBJ9-ECD-hGH [249-272]	1	5641.41	0		No Quan Values	HexNAc(6)Hex(5)Fuc(1)NeuAc(2)	-1	249	271	High	2.42	207	189.6	27.2	0.00379273	0.00166082	0.00165563	0.00339312	0.218759	0.0111029	0.0110919	0.0131765
FALSE	High	[R].TYVDEVNSELVNIYTFNHTVTRNR.[T]	1xDeamidated [N17]; 1xHexNAc(6)Hex(6)Fuc(1) [N23]	1	1	1	Q8NBJ9-ECD-hGH	hGH+hSIDT2-ECD The extracellular domain of human SIDT2 with N-terminal hGH fusion	Q8NBJ9-ECD-hGH [249-272]	1	5222.26	0	7.31461e+06		HexNAc(6)Hex(6)Fuc(1)	1	249	271	High	5.34	266.4	84.5	42.1	4.6178e-06	3.60317e-07	0	0	0.000463037	0.000403714	0.000328731	0.000643087	66.51
FALSE	High	[R].TYVDEVNSELVNIYTFNHTVTRNR.[T]	1xHexNAc(5)Hex(6)Fuc(1) [N23]	1	1	1	Q8NBJ9-ECD-hGH	hGH+hSIDT2-ECD The extracellular domain of human SIDT2 with N-terminal hGH fusion	Q8NBJ9-ECD-hGH [249-272]	1	5018.19	0		No Quan Values	HexNAc(5)Hex(6)Fuc(1)	0	249	271	High	1.71	190	59.4	18.7	0.0193521	0.00229277	0.00228672	0.00413033	0.58637	0.0361556	0.0361473	0.054783
FALSE	High	[R].NRTEGVR.[V]	1xHexNAc(7)Hex(7)Fuc(1)NeuAc(4) [N1]	1	1	2	Q8NBJ9-ECD-hGH	hGH+hSIDT2-ECD The extracellular domain of human SIDT2 with N-terminal hGH fusion	Q8NBJ9-ECD-hGH [271-277]	1	4697.81	0	1.212e+06		HexNAc(7)Hex(7)Fuc(1)NeuAc(4)	0	271	271	High	1.8	146.4	31.5	31.5	0.0158155	0.00214286	0.00212014	0.00370542	0.536158	0.0288171	0.028797	0.0427461	10.01
FALSE	High	[R].NRTEGVR.[V]	1xHexNAc(7)Hex(6)Fuc(1)NeuAc(4) [N1]	1	1	1	Q8NBJ9-ECD-hGH	hGH+hSIDT2-ECD The extracellular domain of human SIDT2 with N-terminal hGH fusion	Q8NBJ9-ECD-hGH [271-277]	1	4535.76	0		No Quan Values	HexNAc(7)Hex(6)Fuc(1)NeuAc(4)	1	271	271	High	1.76	211.1	95.8	95.8	0.0174195	0.00229277	0.00229115	0.00415129	0.560324	0.0331874	0.0331568	0.0498509
FALSE	High	[K].VERTLCQPPTKNESEIQFFYVDVSTLSPVNTTYQLR.[V]	1xCarbamidomethyl [C6]; 1xDeamidated [Q7]; 1xHexNAc(7)Hex(8)Fuc(1)NeuAc(4) [N12]	1	1	1	Q8NBJ9-ECD-hGH	hGH+hSIDT2-ECD The extracellular domain of human SIDT2 with N-terminal hGH fusion	Q8NBJ9-ECD-hGH [323-358]	2	8289.53	0	10522557		HexNAc(7)Hex(8)Fuc(1)NeuAc(4)	0	323	334	High	2.84	184.7	111.8	4	0.00143221	0.000590784	0.000581621	0.00102302	0.0962009	0.00472937	0.00471575	0.00656566	70.5
FALSE	High	[R].TLCQPPTKNESEIQFFYVDVSTLSPVNTTYQLR.[V]	1xCarbamidomethyl [C3]; 1xHexNAc(6)Hex(6)NeuAc(2) [N9]	1	1	1	Q8NBJ9-ECD-hGH	hGH+hSIDT2-ECD The extracellular domain of human SIDT2 with N-terminal hGH fusion	Q8NBJ9-ECD-hGH [326-358]	1	6648.9	0		No Quan Values	HexNAc(6)Hex(6)NeuAc(2)	1	326	334	High	5.85	351.6	351.6	12.1	1.3979e-06	1.02739e-07	0	0	0.000140202	0.000403714	0.000368732	0.000732601
FALSE	High	[R].TLCQPPTKNESEIQFFYVDVSTLSPVNTTYQLR.[V]	1xCarbamidomethyl [C3]; 1xHexNAc(8)Hex(7) [N9]	1	1	1	Q8NBJ9-ECD-hGH	hGH+hSIDT2-ECD The extracellular domain of human SIDT2 with N-terminal hGH fusion	Q8NBJ9-ECD-hGH [326-358]	1	6634.92	0		No Quan Values	HexNAc(8)Hex(7)	1	326	334	High	2.59	194.3	194.3	11.3	0.00259289	0.0011308	0.00112909	0.00199203	0.161124	0.00763553	0.00762389	0.0097704
FALSE	High	[K].VERTLCQPPTKNESEIQFFYVDVSTLSPVNTTYQLR.[V]	1xCarbamidomethyl [C6]; 1xHexNAc(8)Hex(9)Fuc(1)NeuAc(4) [N30]	1	1	2	Q8NBJ9-ECD-hGH	hGH+hSIDT2-ECD The extracellular domain of human SIDT2 with N-terminal hGH fusion	Q8NBJ9-ECD-hGH [323-358]	2	8653.68	0		No Quan Values	HexNAc(8)Hex(9)Fuc(1)NeuAc(4)	-1	323	352	High	2.98	142.1	120.4	7.4	0.00105136	0.000590784	0.000589159	0.00103627	0.0729114	0.0039883	0.00397351	0.00562085
FALSE	High	[K].VERTLCQPPTKNESEIQFFYVDVSTLSPVNTTYQLR.[V]	1xCarbamidomethyl [C6]; 1xHexNAc(8)Hex(9)Fuc(1)NeuAc(3) [N30]	1	1	1	Q8NBJ9-ECD-hGH	hGH+hSIDT2-ECD The extracellular domain of human SIDT2 with N-terminal hGH fusion	Q8NBJ9-ECD-hGH [323-358]	2	8362.58	0		No Quan Values	HexNAc(8)Hex(9)Fuc(1)NeuAc(3)	2	323	352	High	2.21	102	77.6	10.5	0.00617051	0.00199384	0.00199239	0.00380771	0.311191	0.0152913	0.0152764	0.0201927	66.89
FALSE	High	[K].VERTLCQPPTKNESEIQFFYVDVSTLSPVNTTYQLR.[V]	1xCarbamidomethyl [C6]; 1xDeamidated [Q7]; 1xHexNAc(7)Hex(7)Fuc(1)NeuAc(4) [N30]	1	1	1	Q8NBJ9-ECD-hGH	hGH+hSIDT2-ECD The extracellular domain of human SIDT2 with N-terminal hGH fusion	Q8NBJ9-ECD-hGH [323-358]	2	8127.48	0		No Quan Values	HexNAc(7)Hex(7)Fuc(1)NeuAc(4)	-1	323	352	High	2.22	100.1	52.4	2.5	0.00600678	0.00199384	0.00199348	0.00380952	0.305536	0.0152913	0.0152801	0.020202
FALSE	High	[K].VERTLCQPPTKNESEIQFFYVDVSTLSPVNTTYQLR.[V]	1xCarbamidomethyl [C6]; 1xHexNAc(10)Hex(10)Fuc(1) [N30]	1	1	2	Q8NBJ9-ECD-hGH	hGH+hSIDT2-ECD The extracellular domain of human SIDT2 with N-terminal hGH fusion	Q8NBJ9-ECD-hGH [323-358]	2	8057.51	0	2.58974e+06		HexNAc(10)Hex(10)Fuc(1)	-2	323	352	High	1.82	111	57.1	7.5	0.0152417	0.00214286	0.00212389	0.00371402	0.526866	0.0282842	0.028238	0.0421556	67.43
FALSE	High	[K].VERTLCQPPTKNESEIQFFYVDVSTLSPVNTTYQLR.[V]	1xCarbamidomethyl [C6]; 1xDeamidated [Q7]; 1xHexNAc(7)Hex(6)Fuc(1)NeuAc(4) [N30]	1	1	1	Q8NBJ9-ECD-hGH	hGH+hSIDT2-ECD The extracellular domain of human SIDT2 with N-terminal hGH fusion	Q8NBJ9-ECD-hGH [323-358]	2	7965.42	0	4599282		HexNAc(7)Hex(6)Fuc(1)NeuAc(4)	0	323	352	High	2.58	178.8	89.3	13.1	0.00263913	0.0011308	0.00112846	0.00198906	0.163537	0.00763553	0.00761421	0.00974659	67.57
FALSE	High	[K].VERTLCQPPTKNESEIQFFYVDVSTLSPVNTTYQLR.[V]	1xCarbamidomethyl [C6]; 1xHexNAc(7)Hex(6)Fuc(1)NeuAc(4) [N30]	1	1	3	Q8NBJ9-ECD-hGH	hGH+hSIDT2-ECD The extracellular domain of human SIDT2 with N-terminal hGH fusion	Q8NBJ9-ECD-hGH [323-358]	2	7964.44	0	5075040		HexNAc(7)Hex(6)Fuc(1)NeuAc(4)	0	323	352	High	2.36	160	80.4	2.6	0.00436675	0.00183587	0.00182815	0.00335892	0.243346	0.0134573	0.0134245	0.0166898	70.87
FALSE	High	[K].VERTLCQPPTKNESEIQFFYVDVSTLSPVNTTYQLR.[V]	1xCarbamidomethyl [C6]; 1xHexNAc(6)Hex(7)Fuc(1)NeuAc(4) [N30]	1	1	1	Q8NBJ9-ECD-hGH	hGH+hSIDT2-ECD The extracellular domain of human SIDT2 with N-terminal hGH fusion	Q8NBJ9-ECD-hGH [323-358]	2	7923.41	0		No Quan Values	HexNAc(6)Hex(7)Fuc(1)NeuAc(4)	1	323	352	High	1.44	108.9	40.4	6	0.0364248	0.00279476	0.00279427	0.00501367	0.730185	0.0424518	0.0424421	0.0650542
FALSE	High	[K].VERTLCQPPTKNESEIQFFYVDVSTLSPVNTTYQLR.[V]	1xCarbamidomethyl [C6]; 1xDeamidated [Q7]; 1xHexNAc(6)Hex(7)NeuAc(4) [N30]	1	1	1	Q8NBJ9-ECD-hGH	hGH+hSIDT2-ECD The extracellular domain of human SIDT2 with N-terminal hGH fusion	Q8NBJ9-ECD-hGH [323-358]	2	7778.34	0	6.64881e+06		HexNAc(6)Hex(7)NeuAc(4)	1	323	352	High	1.76	109.9	38.7	22.8	0.0172483	0.00229277	0.00229236	0.00415512	0.557865	0.0322953	0.0322804	0.0486556	67.75
FALSE	High	[K].VERTLCQPPTKNESEIQFFYVDVSTLSPVNTTYQLR.[V]	1xCarbamidomethyl [C6]; 1xHexNAc(5)Hex(6)NeuAc(3) [N30]	1	1	1	Q8NBJ9-ECD-hGH	hGH+hSIDT2-ECD The extracellular domain of human SIDT2 with N-terminal hGH fusion	Q8NBJ9-ECD-hGH [323-358]	2	7121.13	0		No Quan Values	HexNAc(5)Hex(6)NeuAc(3)	1	323	352	High	2.59	115.7	65.3	18.3	0.00259959	0.0011308	0.00112888	0.00199104	0.161474	0.00763553	0.00762195	0.00976562
FALSE	High	[K].VERTLCQPPTKNESEIQFFYVDVSTLSPVNTTYQLR.[V]	1xCarbamidomethyl [C6]; 1xHexNAc(4)Hex(5)Fuc(1)NeuAc(2) [N30]	1	1	1	Q8NBJ9-ECD-hGH	hGH+hSIDT2-ECD The extracellular domain of human SIDT2 with N-terminal hGH fusion	Q8NBJ9-ECD-hGH [323-358]	2	6610.96	1	1.92782e+06		HexNAc(4)Hex(5)Fuc(1)NeuAc(2)	1	323	352	High	2.37	109	109	11.6	0.00425835	0.00183587	0.00183184	0.00337187	0.238819	0.0132223	0.0132126	0.0162942	69.42
FALSE	High	[R].TLCQPPTKNESEIQFFYVDVSTLSPVNTTYQLR.[V]	1xCarbamidomethyl [C3]; 1xHexNAc(8)Hex(9)Fuc(1)NeuAc(4) [N27]	1	1	3	Q8NBJ9-ECD-hGH	hGH+hSIDT2-ECD The extracellular domain of human SIDT2 with N-terminal hGH fusion	Q8NBJ9-ECD-hGH [326-358]	1	8269.47	0		No Quan Values	HexNAc(8)Hex(9)Fuc(1)NeuAc(4)	-1	326	352	High	6.2	326.5	280.4	4.9	6.30987e-07	4.16998e-08	0	0	6.3288e-05	0.000403714	0.000396196	0.000798085
FALSE	High	[R].TLCQPPTKNESEIQFFYVDVSTLSPVNTTYQLR.[V]	1xCarbamidomethyl [C3]; 2xDeamidated [N9; Q14]; 1xHexNAc(11)Hex(11)NeuAc(1) [N27]	1	1	1	Q8NBJ9-ECD-hGH	hGH+hSIDT2-ECD The extracellular domain of human SIDT2 with N-terminal hGH fusion	Q8NBJ9-ECD-hGH [326-358]	1	8185.43	0		No Quan Values	HexNAc(11)Hex(11)NeuAc(1)	2	326	352	High	2.96	129	129	4.9	0.00110639	0.000590784	0.000588005	0.0010352	0.0763379	0.0039883	0.0039672	0.00560938
FALSE	High	[R].TLCQPPTKNESEIQFFYVDVSTLSPVNTTYQLR.[V]	1xCarbamidomethyl [C3]; 1xDeamidated [N9]; 1xHexNAc(11)Hex(11)NeuAc(1) [N27]	1	1	1	Q8NBJ9-ECD-hGH	hGH+hSIDT2-ECD The extracellular domain of human SIDT2 with N-terminal hGH fusion	Q8NBJ9-ECD-hGH [326-358]	1	8184.45	0		No Quan Values	HexNAc(11)Hex(11)NeuAc(1)	2	326	352	High	4.18	215.5	215.5	0	6.60086e-05	0.000251762	0.000215239	0.000546448	0.00659065	0.00168966	0.00166482	0.00267237
FALSE	High	[R].TLCQPPTKNESEIQFFYVDVSTLSPVNTTYQLR.[V]	1xCarbamidomethyl [C3]; 1xHexNAc(11)Hex(11)NeuAc(1) [N27]	1	1	3	Q8NBJ9-ECD-hGH	hGH+hSIDT2-ECD The extracellular domain of human SIDT2 with N-terminal hGH fusion	Q8NBJ9-ECD-hGH [326-358]	1	8183.47	0		No Quan Values	HexNAc(11)Hex(11)NeuAc(1)	-2	326	352	High	7.5	385.2	340.8	3.1	3.14647e-08	2.00885e-09	0	0	3.15604e-06	1.81903e-07	0	0
FALSE	High	[R].TLCQPPTKNESEIQFFYVDVSTLSPVNTTYQLR.[V]	1xCarbamidomethyl [C3]; 2xDeamidated [N9; Q14]; 1xHexNAc(8)Hex(9)Fuc(1)NeuAc(3) [N27]	1	1	1	Q8NBJ9-ECD-hGH	hGH+hSIDT2-ECD The extracellular domain of human SIDT2 with N-terminal hGH fusion	Q8NBJ9-ECD-hGH [326-358]	1	7980.34	0		No Quan Values	HexNAc(8)Hex(9)Fuc(1)NeuAc(3)	1	326	352	High	1.88	116.1	115.2	24.9	0.0132868	0.00214286	0.00214018	0.00375587	0.49227	0.0218839	0.0218631	0.03125
FALSE	High	[R].TLCQPPTKNESEIQFFYVDVSTLSPVNTTYQLR.[V]	1xCarbamidomethyl [C3]; 1xDeamidated [N9]; 1xHexNAc(8)Hex(9)Fuc(1)NeuAc(3) [N27]	1	1	1	Q8NBJ9-ECD-hGH	hGH+hSIDT2-ECD The extracellular domain of human SIDT2 with N-terminal hGH fusion	Q8NBJ9-ECD-hGH [326-358]	1	7979.35	0		No Quan Values	HexNAc(8)Hex(9)Fuc(1)NeuAc(3)	1	326	352	High	1.89	105.9	79.6	0	0.0128153	0.00214286	0.00214209	0.00376293	0.483204	0.0214541	0.021449	0.0304933
FALSE	High	[R].TLCQPPTKNESEIQFFYVDVSTLSPVNTTYQLR.[V]	1xCarbamidomethyl [C3]; 1xHexNAc(7)Hex(7)Fuc(1)NeuAc(4) [N27]	1	1	1	Q8NBJ9-ECD-hGH	hGH+hSIDT2-ECD The extracellular domain of human SIDT2 with N-terminal hGH fusion	Q8NBJ9-ECD-hGH [326-358]	1	7742.28	0	4.79655e+06		HexNAc(7)Hex(7)Fuc(1)NeuAc(4)	0	326	352	High	7.44	398.5	270	3.2	3.63438e-08	2.21928e-09	0	0	3.64544e-06	1.97196e-07	0	0	71.26
FALSE	High	[R].TLCQPPTKNESEIQFFYVDVSTLSPVNTTYQLR.[V]	1xCarbamidomethyl [C3]; 2xDeamidated [N9; Q14]; 1xHexNAc(10)Hex(10)Fuc(1) [N27]	1	1	1	Q8NBJ9-ECD-hGH	hGH+hSIDT2-ECD The extracellular domain of human SIDT2 with N-terminal hGH fusion	Q8NBJ9-ECD-hGH [326-358]	1	7675.26	0		No Quan Values	HexNAc(10)Hex(10)Fuc(1)	-1	326	352	High	2.55	120.6	78.8	0.7	0.00281384	0.00131653	0.00130841	0.00246792	0.172536	0.00805437	0.00804627	0.0101302
FALSE	High	[R].TLCQPPTKNESEIQFFYVDVSTLSPVNTTYQLR.[V]	1xCarbamidomethyl [C3]; 1xDeamidated [Q14]; 1xHexNAc(7)Hex(6)Fuc(1)NeuAc(4) [N27]	1	1	1	Q8NBJ9-ECD-hGH	hGH+hSIDT2-ECD The extracellular domain of human SIDT2 with N-terminal hGH fusion	Q8NBJ9-ECD-hGH [326-358]	1	7581.21	0		No Quan Values	HexNAc(7)Hex(6)Fuc(1)NeuAc(4)	1	326	352	High	5.72	290.8	229.3	8.6	1.89047e-06	1.45954e-07	0	0	0.000189597	0.000403714	0.000357654	0.000706714
FALSE	High	[R].TLCQPPTKNESEIQFFYVDVSTLSPVNTTYQLR.[V]	1xCarbamidomethyl [C3]; 1xHexNAc(7)Hex(6)Fuc(1)NeuAc(4) [N27]	1	1	2	Q8NBJ9-ECD-hGH	hGH+hSIDT2-ECD The extracellular domain of human SIDT2 with N-terminal hGH fusion	Q8NBJ9-ECD-hGH [326-358]	1	7580.23	0		No Quan Values	HexNAc(7)Hex(6)Fuc(1)NeuAc(4)	1	326	352	High	4.59	232.6	204.9	4.9	2.58893e-05	0.000251762	0.000226091	0.000576701	0.00259214	0.000880023	0.00087184	0.0011274
FALSE	High	[R].TLCQPPTKNESEIQFFYVDVSTLSPVNTTYQLR.[V]	1xCarbamidomethyl [C3]; 1xDeamidated [N9]; 1xHexNAc(7)Hex(7)Fuc(1)NeuAc(3) [N27]	1	1	1	Q8NBJ9-ECD-hGH	hGH+hSIDT2-ECD The extracellular domain of human SIDT2 with N-terminal hGH fusion	Q8NBJ9-ECD-hGH [326-358]	1	7452.17	0		No Quan Values	HexNAc(7)Hex(7)Fuc(1)NeuAc(3)	1	326	352	High	5.99	299.7	299.7	0	1.0152e-06	7.3548e-08	0	0	0.000101822	0.000403714	0.000380084	0.000761035
FALSE	High	[R].TLCQPPTKNESEIQFFYVDVSTLSPVNTTYQLR.[V]	1xCarbamidomethyl [C3]; 1xHexNAc(7)Hex(7)Fuc(1)NeuAc(2) [N27]	1	1	1	Q8NBJ9-ECD-hGH	hGH+hSIDT2-ECD The extracellular domain of human SIDT2 with N-terminal hGH fusion	Q8NBJ9-ECD-hGH [326-358]	1	7160.09	0	2214693		HexNAc(7)Hex(7)Fuc(1)NeuAc(2)	1	326	352	High	4.48	216.5	216.5	6.7	3.33975e-05	0.000251762	0.000223115	0.000566251	0.00334214	0.000880023	0.000860832	0.00110619	68.52
FALSE	High	[R].TLCQPPTKNESEIQFFYVDVSTLSPVNTTYQLR.[V]	1xCarbamidomethyl [C3]; 1xDeamidated [Q14]; 1xHexNAc(8)Hex(9)Fuc(1)NeuAc(4) [N27]	1	1	1	Q8NBJ9-ECD-hGH	hGH+hSIDT2-ECD The extracellular domain of human SIDT2 with N-terminal hGH fusion	Q8NBJ9-ECD-hGH [326-358]	1	8270.45	0	3.47307e+06		HexNAc(8)Hex(9)Fuc(1)NeuAc(4)	2	326	352	High	5.88	288.1	242	0	1.32542e-06	9.66035e-08	0	0	0.000132934	0.000403714	0.000370645	0.000739098	70.63
FALSE	High	[R].TLCQPPTKNESEIQFFYVDVSTLSPVNTTYQLR.[V]	1xCarbamidomethyl [C3]; 1xHexNAc(6)Hex(7)NeuAc(3) [N27]	1	1	1	Q8NBJ9-ECD-hGH	hGH+hSIDT2-ECD The extracellular domain of human SIDT2 with N-terminal hGH fusion	Q8NBJ9-ECD-hGH [326-358]	1	7102.05	0		No Quan Values	HexNAc(6)Hex(7)NeuAc(3)	-1	326	352	High	2.35	154.4	116.7	22	0.00448541	0.00183587	0.00182515	0.00334928	0.248241	0.0134573	0.0133983	0.0166359
FALSE	High	[R].TLCQPPTKNESEIQFFYVDVSTLSPVNTTYQLR.[V]	1xCarbamidomethyl [C3]; 1xHexNAc(6)Hex(6)Fuc(1)NeuAc(3) [N27]	1	1	1	Q8NBJ9-ECD-hGH	hGH+hSIDT2-ECD The extracellular domain of human SIDT2 with N-terminal hGH fusion	Q8NBJ9-ECD-hGH [326-358]	1	7086.05	0	2.24249e+06		HexNAc(6)Hex(6)Fuc(1)NeuAc(3)	-1	326	352	High	2.93	194	171	9	0.00117751	0.000590784	0.000586396	0.00103306	0.0807294	0.0039883	0.00396197	0.00559796	68.52
FALSE	High	[R].TLCQPPTKNESEIQFFYVDVSTLSPVNTTYQLR.[V]	1xCarbamidomethyl [C3]; 1xHexNAc(6)Hex(11)Fuc(1) [N27]	1	1	2	Q8NBJ9-ECD-hGH	hGH+hSIDT2-ECD The extracellular domain of human SIDT2 with N-terminal hGH fusion	Q8NBJ9-ECD-hGH [326-358]	1	7023.03	0		No Quan Values	HexNAc(6)Hex(11)Fuc(1)	0	326	352	High	6.02	312.5	253.8	14	9.62331e-07	6.70643e-08	0	0	9.65196e-05	0.000403714	0.000382117	0.000764526
FALSE	High	[R].TLCQPPTKNESEIQFFYVDVSTLSPVNTTYQLR.[V]	1xCarbamidomethyl [C3]; 1xHexNAc(8)Hex(8)Fuc(1) [N27]	1	1	3	Q8NBJ9-ECD-hGH	hGH+hSIDT2-ECD The extracellular domain of human SIDT2 with N-terminal hGH fusion	Q8NBJ9-ECD-hGH [326-358]	1	6943.03	0	2.63248e+07		HexNAc(8)Hex(8)Fuc(1)	0	326	352	High	5.76	353.1	296.1	22.3	1.72445e-06	1.32992e-07	0	0	0.000172949	0.000403714	0.00036062	0.000713776	68.8
FALSE	High	[R].TLCQPPTKNESEIQFFYVDVSTLSPVNTTYQLR.[V]	1xCarbamidomethyl [C3]; 1xDeamidated [N9]; 1xHexNAc(6)Hex(5)Fuc(1)NeuAc(3) [N27]	1	1	1	Q8NBJ9-ECD-hGH	hGH+hSIDT2-ECD The extracellular domain of human SIDT2 with N-terminal hGH fusion	Q8NBJ9-ECD-hGH [326-358]	1	6924.98	0	14325236		HexNAc(6)Hex(5)Fuc(1)NeuAc(3)	1	326	352	High	4.53	289.8	234.5	0	2.92199e-05	0.000251762	0.000224618	0.000570776	0.00292493	0.000880023	0.000866801	0.00111732	68.81
FALSE	High	[R].TLCQPPTKNESEIQFFYVDVSTLSPVNTTYQLR.[V]	1xCarbamidomethyl [C3]; 1xHexNAc(7)Hex(8)NeuAc(1) [N27]	1	1	1	Q8NBJ9-ECD-hGH	hGH+hSIDT2-ECD The extracellular domain of human SIDT2 with N-terminal hGH fusion	Q8NBJ9-ECD-hGH [326-358]	1	6884.99	0		No Quan Values	HexNAc(7)Hex(8)NeuAc(1)	0	326	352	High	4.12	188.1	188.1	6.6	7.62972e-05	0.000251762	0.000213356	0.000542594	0.00761249	0.00168966	0.00165062	0.00264971
FALSE	High	[R].TLCQPPTKNESEIQFFYVDVSTLSPVNTTYQLR.[V]	1xCarbamidomethyl [C3]; 1xHexNAc(5)Hex(6)Fuc(1)NeuAc(3) [N27]	1	1	2	Q8NBJ9-ECD-hGH	hGH+hSIDT2-ECD The extracellular domain of human SIDT2 with N-terminal hGH fusion	Q8NBJ9-ECD-hGH [326-358]	1	6882.97	0	4.58304e+06		HexNAc(5)Hex(6)Fuc(1)NeuAc(3)	-1	326	352	High	2.61	193.9	181.7	5.8	0.00245052	0.000956023	0.000943752	0.00149925	0.153611	0.00741878	0.00739985	0.00932287	68.81
FALSE	High	[R].TLCQPPTKNESEIQFFYVDVSTLSPVNTTYQLR.[V]	1xCarbamidomethyl [C3]; 1xDeamidated [Q14]; 1xHexNAc(6)Hex(7)NeuAc(2) [N27]	1	1	1	Q8NBJ9-ECD-hGH	hGH+hSIDT2-ECD The extracellular domain of human SIDT2 with N-terminal hGH fusion	Q8NBJ9-ECD-hGH [326-358]	1	6811.94	0		No Quan Values	HexNAc(6)Hex(7)NeuAc(2)	1	326	352	High	5.62	283.3	283.3	10.7	2.4119e-06	1.91261e-07	0	0	0.000241883	0.000403714	0.000348918	0.00068918
FALSE	High	[R].TLCQPPTKNESEIQFFYVDVSTLSPVNTTYQLR.[V]	1xCarbamidomethyl [C3]; 1xHexNAc(8)Hex(8) [N27]	1	1	1	Q8NBJ9-ECD-hGH	hGH+hSIDT2-ECD The extracellular domain of human SIDT2 with N-terminal hGH fusion	Q8NBJ9-ECD-hGH [326-358]	1	6796.97	0		Not Reliable	HexNAc(8)Hex(8)	1	326	352	High	4.09	222.3	222.3	16.1	8.04622e-05	0.000251762	0.00021263	0.000540833	0.00802573	0.00168966	0.00164699	0.0026441
FALSE	High	[R].TLCQPPTKNESEIQFFYVDVSTLSPVNTTYQLR.[V]	1xCarbamidomethyl [C3]; 1xHexNAc(7)Hex(8)Fuc(1) [N27]	1	1	1	Q8NBJ9-ECD-hGH	hGH+hSIDT2-ECD The extracellular domain of human SIDT2 with N-terminal hGH fusion	Q8NBJ9-ECD-hGH [326-358]	1	6739.95	0		No Quan Values	HexNAc(7)Hex(8)Fuc(1)	1	326	352	High	6.87	302.2	302.2	19.4	1.34428e-07	8.34456e-09	0	0	1.34836e-05	8.36475e-07	0	0
FALSE	High	[R].TLCQPPTKNESEIQFFYVDVSTLSPVNTTYQLR.[V]	1xCarbamidomethyl [C3]; 1xHexNAc(5)Hex(6)NeuAc(3) [N27]	1	1	1	Q8NBJ9-ECD-hGH	hGH+hSIDT2-ECD The extracellular domain of human SIDT2 with N-terminal hGH fusion	Q8NBJ9-ECD-hGH [326-358]	1	6736.92	0		No Quan Values	HexNAc(5)Hex(6)NeuAc(3)	0	326	352	High	6.05	336.6	256.5	13	8.85337e-07	6.01799e-08	0	0	8.87978e-05	0.000403714	0.000385208	0.00077101
FALSE	High	[R].TLCQPPTKNESEIQFFYVDVSTLSPVNTTYQLR.[V]	1xCarbamidomethyl [C3]; 1xHexNAc(9)Hex(6) [N27]	1	1	1	Q8NBJ9-ECD-hGH	hGH+hSIDT2-ECD The extracellular domain of human SIDT2 with N-terminal hGH fusion	Q8NBJ9-ECD-hGH [326-358]	1	6675.95	0		No Quan Values	HexNAc(9)Hex(6)	-1	326	352	High	2.37	118.6	104.1	6.9	0.00430468	0.00183587	0.00183016	0.003367	0.24076	0.0134573	0.0134474	0.0167364
FALSE	High	[R].TLCQPPTKNESEIQFFYVDVSTLSPVNTTYQLR.[V]	1xCarbamidomethyl [C3]; 1xDeamidated [N9]; 1xHexNAc(6)Hex(6)Fuc(1)NeuAc(3) [N27]	1	1	1	Q8NBJ9-ECD-hGH	hGH+hSIDT2-ECD The extracellular domain of human SIDT2 with N-terminal hGH fusion	Q8NBJ9-ECD-hGH [326-358]	1	7087.04	0		No Quan Values	HexNAc(6)Hex(6)Fuc(1)NeuAc(3)	1	326	352	High	5.2	324.5	251	0	6.37169e-06	0.000251762	0.000248571	0.000636537	0.000638826	0.000403714	0.000320307	0.00062461
FALSE	High	[R].TLCQPPTKNESEIQFFYVDVSTLSPVNTTYQLR.[V]	1xCarbamidomethyl [C3]; 1xHexNAc(9)Hex(10)Fuc(1)NeuAc(4) [N27]	1	1	1	Q8NBJ9-ECD-hGH	hGH+hSIDT2-ECD The extracellular domain of human SIDT2 with N-terminal hGH fusion	Q8NBJ9-ECD-hGH [326-358]	1	8634.6	0		No Quan Values	HexNAc(9)Hex(10)Fuc(1)NeuAc(4)	0	326	352	High	3.95	246.4	245.9	3.2	0.0001112	0.000251762	0.000210305	0.000535906	0.0103504	0.0021852	0.002184	0.00315292
FALSE	High	[R].TLCQPPTKNESEIQFFYVDVSTLSPVNTTYQLR.[V]	1xCarbamidomethyl [C3]; 1xDeamidated [N9]; 1xHexNAc(7)Hex(8) [N27]	1	1	1	Q8NBJ9-ECD-hGH	hGH+hSIDT2-ECD The extracellular domain of human SIDT2 with N-terminal hGH fusion	Q8NBJ9-ECD-hGH [326-358]	1	6594.88	0		No Quan Values	HexNAc(7)Hex(8)	1	326	352	High	2.37	153.6	129.4	2	0.00421821	0.00183587	0.00183352	0.00337675	0.237129	0.0130253	0.0129934	0.015873
FALSE	High	[R].TLCQPPTKNESEIQFFYVDVSTLSPVNTTYQLR.[V]	1xCarbamidomethyl [C3]; 1xHexNAc(7)Hex(7)Fuc(1) [N27]	1	1	2	Q8NBJ9-ECD-hGH	hGH+hSIDT2-ECD The extracellular domain of human SIDT2 with N-terminal hGH fusion	Q8NBJ9-ECD-hGH [326-358]	1	6577.9	0	1.57626e+07		HexNAc(7)Hex(7)Fuc(1)	-1	326	352	High	5.33	259	219	17	4.67751e-06	3.65788e-07	0	0	0.000469022	0.000403714	0.000328299	0.000642261	69.31
FALSE	High	[R].TLCQPPTKNESEIQFFYVDVSTLSPVNTTYQLR.[V]	1xCarbamidomethyl [C3]; 1xDeamidated [N27]; 1xHexNAc(5)Hex(6)Fuc(1)NeuAc(2) [N9]	1	1	1	Q8NBJ9-ECD-hGH	hGH+hSIDT2-ECD The extracellular domain of human SIDT2 with N-terminal hGH fusion	Q8NBJ9-ECD-hGH [326-358]	1	6592.86	0		No Quan Values	HexNAc(5)Hex(6)Fuc(1)NeuAc(2)	-1	326	352	High	2.56	194.8	164.6	0	0.00274885	0.00131653	0.00131135	0.0024728	0.16921	0.00783818	0.00782433	0.0101646
FALSE	High	[R].TLCQPPTKNESEIQFFYVDVSTLSPVNTTYQLR.[V]	1xCarbamidomethyl [C3]; 1xHexNAc(6)Hex(9) [N27]	1	1	1	Q8NBJ9-ECD-hGH	hGH+hSIDT2-ECD The extracellular domain of human SIDT2 with N-terminal hGH fusion	Q8NBJ9-ECD-hGH [326-358]	1	6552.87	0		No Quan Values	HexNAc(6)Hex(9)	1	326	352	High	2.4	133.3	133.3	19	0.00394236	0.00166082	0.00165441	0.00338819	0.225317	0.0123062	0.0123031	0.0150094
FALSE	High	[R].TLCQPPTKNESEIQFFYVDVSTLSPVNTTYQLR.[V]	1xCarbamidomethyl [C3]; 1xHexNAc(6)Hex(7)NeuAc(1) [N27]	1	1	1	Q8NBJ9-ECD-hGH	hGH+hSIDT2-ECD The extracellular domain of human SIDT2 with N-terminal hGH fusion	Q8NBJ9-ECD-hGH [326-358]	1	6519.86	0		No Quan Values	HexNAc(6)Hex(7)NeuAc(1)	-1	326	352	High	4.72	299.6	229.1	25.6	1.90042e-05	0.000251762	0.000230097	0.000588581	0.00190368	0.000403714	0.000295508	0.000573394
FALSE	High	[R].TLCQPPTKNESEIQFFYVDVSTLSPVNTTYQLR.[V]	1xCarbamidomethyl [C3]; 1xHexNAc(8)Hex(6) [N27]	1	1	1	Q8NBJ9-ECD-hGH	hGH+hSIDT2-ECD The extracellular domain of human SIDT2 with N-terminal hGH fusion	Q8NBJ9-ECD-hGH [326-358]	1	6472.87	0		No Quan Values	HexNAc(8)Hex(6)	-1	326	352	High	4.67	231.9	153.8	2.7	2.12591e-05	0.000251762	0.000228467	0.000584795	0.00212923	0.000589797	0.000586854	0.00114025
FALSE	High	[R].TLCQPPTKNESEIQFFYVDVSTLSPVNTTYQLR.[V]	1xCarbamidomethyl [C3]; 1xHexNAc(7)Hex(6)Fuc(1) [N27]	1	1	1	Q8NBJ9-ECD-hGH	hGH+hSIDT2-ECD The extracellular domain of human SIDT2 with N-terminal hGH fusion	Q8NBJ9-ECD-hGH [326-358]	1	6415.85	0		No Quan Values	HexNAc(7)Hex(6)Fuc(1)	0	326	352	High	5.49	295.2	258.2	8	3.20067e-06	2.5257e-07	0	0	0.00032097	0.000403714	0.000339559	0.000670691
FALSE	High	[R].TLCQPPTKNESEIQFFYVDVSTLSPVNTTYQLR.[V]	1xCarbamidomethyl [C3]; 1xDeamidated [Q14]; 1xHexNAc(6)Hex(7)Fuc(1) [N27]	1	1	1	Q8NBJ9-ECD-hGH	hGH+hSIDT2-ECD The extracellular domain of human SIDT2 with N-terminal hGH fusion	Q8NBJ9-ECD-hGH [326-358]	1	6375.8	0	2.99522e+06		HexNAc(6)Hex(7)Fuc(1)	1	326	352	High	8.03	419.9	419.9	5.9	9.31164e-09	5.24065e-10	0	0	9.33998e-07	4.60665e-08	0	0	69.64
FALSE	High	[R].TLCQPPTKNESEIQFFYVDVSTLSPVNTTYQLR.[V]	1xCarbamidomethyl [C3]; 1xDeamidated [N9]; 1xHexNAc(6)Hex(5)Fuc(1)NeuAc(1) [N27]	1	1	1	Q8NBJ9-ECD-hGH	hGH+hSIDT2-ECD The extracellular domain of human SIDT2 with N-terminal hGH fusion	Q8NBJ9-ECD-hGH [326-358]	1	6342.79	0		No Quan Values	HexNAc(6)Hex(5)Fuc(1)NeuAc(1)	1	326	352	High	2.6	176	176	0	0.00249738	0.000956023	0.000942507	0.00149626	0.156098	0.00741878	0.00738853	0.0093046
FALSE	High	[R].TLCQPPTKNESEIQFFYVDVSTLSPVNTTYQLR.[V]	1xCarbamidomethyl [C3]; 1xHexNAc(5)Hex(8)Fuc(1) [N27]	1	1	1	Q8NBJ9-ECD-hGH	hGH+hSIDT2-ECD The extracellular domain of human SIDT2 with N-terminal hGH fusion	Q8NBJ9-ECD-hGH [326-358]	1	6333.79	0	1.83573e+06		HexNAc(5)Hex(8)Fuc(1)	0	326	352	High	6.71	437.7	358.9	20.4	1.96196e-07	1.172e-08	0	0	1.96791e-05	1.19413e-06	0	0	69.29
FALSE	High	[R].TLCQPPTKNESEIQFFYVDVSTLSPVNTTYQLR.[V]	1xCarbamidomethyl [C3]; 1xHexNAc(6)Hex(6)Fuc(1) [N27]	1	1	1	Q8NBJ9-ECD-hGH	hGH+hSIDT2-ECD The extracellular domain of human SIDT2 with N-terminal hGH fusion	Q8NBJ9-ECD-hGH [326-358]	1	6212.77	0	1.024e+06		HexNAc(6)Hex(6)Fuc(1)	0	326	352	High	4.67	276.4	234.3	4.6	2.15625e-05	0.000251762	0.000228363	0.000584454	0.00215957	0.000880023	0.000879765	0.0011396	69.99
FALSE	High	[R].TLCQPPTKNESEIQFFYVDVSTLSPVNTTYQLR.[V]	1xCarbamidomethyl [C3]; 1xHexNAc(5)Hex(8) [N27]	1	1	1	Q8NBJ9-ECD-hGH	hGH+hSIDT2-ECD The extracellular domain of human SIDT2 with N-terminal hGH fusion	Q8NBJ9-ECD-hGH [326-358]	1	6187.74	0		No Quan Values	HexNAc(5)Hex(8)	-1	326	352	High	2.71	200	149.1	24.6	0.00193596	0.000956023	0.000953289	0.00151286	0.125488	0.0062144	0.00619515	0.00795624
FALSE	High	[K].NESEIQFFYVDVSTLSPVNTTYQLR.[V]	1xHexNAc(2) [N19]	1	1	1	Q8NBJ9-ECD-hGH	hGH+hSIDT2-ECD The extracellular domain of human SIDT2 with N-terminal hGH fusion	Q8NBJ9-ECD-hGH [334-358]	0	3356.61	0	2.44675e+06		HexNAc(2)	0	334	352	High	15.32	781.3	721	485.5	4.82856e-16	3.22407e-17	0	0	4.84326e-14	2.77441e-15	0	0	80.69
FALSE	High	[K].NESEIQFFYVDVSTLSPVNTTYQLR.[V]	1xHexNAc(9)Hex(9)Fuc(1) [N19]	1	1	1	Q8NBJ9-ECD-hGH	hGH+hSIDT2-ECD The extracellular domain of human SIDT2 with N-terminal hGH fusion	Q8NBJ9-ECD-hGH [334-358]	0	6382.69	0		No Quan Values	HexNAc(9)Hex(9)Fuc(1)	-1	334	352	High	3.92	202.8	112.5	72.4	0.000120173	0.000251762	0.0002096	0.000534759	0.010986	0.0021852	0.00218221	0.00314961
FALSE	High	[K].NESEIQFFYVDVSTLSPVNTTYQLR.[V]	1xHexNAc(9)Hex(3)Fuc(1) [N19]	1	1	1	Q8NBJ9-ECD-hGH	hGH+hSIDT2-ECD The extracellular domain of human SIDT2 with N-terminal hGH fusion	Q8NBJ9-ECD-hGH [334-358]	0	5410.38	0		No Quan Values	HexNAc(9)Hex(3)Fuc(1)	1	334	352	High	1.81	159.5	64.1	9.9	0.0154432	0.00214286	0.00212352	0.0037123	0.530171	0.0284714	0.0284382	0.0420824
FALSE	High	[K].NESEIQFFYVDVSTLSPVNTTYQLR.[V]	1xHexNAc(5)Hex(8) [N19]	1	1	1	Q8NBJ9-ECD-hGH	hGH+hSIDT2-ECD The extracellular domain of human SIDT2 with N-terminal hGH fusion	Q8NBJ9-ECD-hGH [334-358]	0	5262.27	0		No Quan Values	HexNAc(5)Hex(8)	1	334	352	High	4.42	285.3	231.2	66.5	3.77213e-05	0.000251762	0.000221582	0.000561482	0.0037737	0.0011409	0.00113993	0.00164474
FALSE	High	[K].NESEIQFFYVDVSTLSPVNTTYQLR.[V]	1xHexNAc(7)Hex(3) [N19]	1	1	1	Q8NBJ9-ECD-hGH	hGH+hSIDT2-ECD The extracellular domain of human SIDT2 with N-terminal hGH fusion	Q8NBJ9-ECD-hGH [334-358]	0	4858.16	0		No Quan Values	HexNAc(7)Hex(3)	-1	334	352	High	9.88	640.1	351.5	351.5	1.30733e-10	7.80165e-12	0	0	1.31131e-08	7.50472e-10	0	0
FALSE	High	[K].NESEIQFFYVDVSTLSPVNTTYQLR.[V]	1xHexNAc(6)Hex(3)Fuc(1) [N19]	1	1	1	Q8NBJ9-ECD-hGH	hGH+hSIDT2-ECD The extracellular domain of human SIDT2 with N-terminal hGH fusion	Q8NBJ9-ECD-hGH [334-358]	0	4801.14	0		No Quan Values	HexNAc(6)Hex(3)Fuc(1)	1	334	352	High	9.63	497.7	450.8	179.8	2.34871e-10	1.50384e-11	0	0	2.35587e-08	1.43787e-09	0	0
FALSE	High	[K].NESEIQFFYVDVSTLSPVNTTYQLR.[V]	2xDeamidated [N1; Q6]; 1xHexNAc(2)Hex(1) [N19]	1	1	1	Q8NBJ9-ECD-hGH	hGH+hSIDT2-ECD The extracellular domain of human SIDT2 with N-terminal hGH fusion	Q8NBJ9-ECD-hGH [334-358]	0	3520.63	0		Not Reliable	HexNAc(2)Hex(1)	0	334	352	High	1.95	170.4	97	16.6	0.0112953	0.00199384	0.0019671	0.00376825	0.451713	0.0191525	0.0191479	0.0266125
FALSE	High	[K].NESEIQFFYVDVSTLSPVNTTYQLR.[V]	1xHexNAc(2)Hex(1) [N19]	1	1	1	Q8NBJ9-ECD-hGH	hGH+hSIDT2-ECD The extracellular domain of human SIDT2 with N-terminal hGH fusion	Q8NBJ9-ECD-hGH [334-358]	0	3518.66	0		No Quan Values	HexNAc(2)Hex(1)	0	334	352	High	8.14	475.5	453.9	295.5	7.2231e-09	3.8779e-10	0	0	7.24509e-07	3.44863e-08	0	0
FALSE	High	[R].VSRMDDFVLRTGEQFSFNTTAAQPQYFK.[Y]	1xHexNAc(9)Hex(10)Fuc(1)NeuAc(4) [N18]	1	1	1	Q8NBJ9-ECD-hGH	hGH+hSIDT2-ECD The extracellular domain of human SIDT2 with N-terminal hGH fusion	Q8NBJ9-ECD-hGH [359-386]	2	8042.27	0		No Quan Values	HexNAc(9)Hex(10)Fuc(1)NeuAc(4)	1	359	376	High	2.37	135.1	135.1	26.8	0.00425181	0.00183587	0.00183217	0.00337349	0.238544	0.0132223	0.0132159	0.0163018
FALSE	High	[R].VSRMDDFVLRTGEQFSFNTTAAQPQYFK.[Y]	1xHexNAc(9)Hex(6)Fuc(1) [N18]	1	1	1	Q8NBJ9-ECD-hGH	hGH+hSIDT2-ECD The extracellular domain of human SIDT2 with N-terminal hGH fusion	Q8NBJ9-ECD-hGH [359-386]	2	6229.67	0		No Quan Values	HexNAc(9)Hex(6)Fuc(1)	0	359	376	High	1.77	173.3	81	39.4	0.0169616	0.00214286	0.0021164	0.00369515	0.553683	0.0320794	0.032072	0.0482906
FALSE	High	[R].VSRMDDFVLRTGEQFSFNTTAAQPQYFK.[Y]	1xHexNAc(5)Hex(3) [N18]	1	1	1	Q8NBJ9-ECD-hGH	hGH+hSIDT2-ECD The extracellular domain of human SIDT2 with N-terminal hGH fusion	Q8NBJ9-ECD-hGH [359-386]	2	4785.14	0		No Quan Values	HexNAc(5)Hex(3)	1	359	376	High	2.35	194.9	167.7	29.4	0.00445556	0.00183587	0.00182582	0.00335089	0.247016	0.0134573	0.0134048	0.0166435
FALSE	High	[R].MDDFVLRTGEQFSFNTTAAQPQYFK.[Y]	1xHexNAc(6)Hex(6)NeuAc(1) [N15]	1	1	1	Q8NBJ9-ECD-hGH	hGH+hSIDT2-ECD The extracellular domain of human SIDT2 with N-terminal hGH fusion	Q8NBJ9-ECD-hGH [362-386]	1	5423.27	0		No Quan Values	HexNAc(6)Hex(6)NeuAc(1)	0	362	376	High	1.92	168.1	137.3	28.1	0.0120323	0.00199384	0.00196534	0.00376648	0.467435	0.0195938	0.0195798	0.0274404
FALSE	High	[R].MDDFVLRTGEQFSFNTTAAQPQYFK.[Y]	1xDeamidated [Q11]; 1xHexNAc(5)Hex(5)NeuAc(2) [N15]	1	1	1	Q8NBJ9-ECD-hGH	hGH+hSIDT2-ECD The extracellular domain of human SIDT2 with N-terminal hGH fusion	Q8NBJ9-ECD-hGH [362-386]	1	5350.22	0	2.18173e+06		HexNAc(5)Hex(5)NeuAc(2)	1	362	376	High	1.74	174.2	157.3	27.9	0.0181805	0.00229277	0.00228954	0.00414365	0.57095	0.0347206	0.0347126	0.0526763	47.95
FALSE	High	[R].MDDFVLRTGEQFSFNTTAAQPQYFK.[Y]	1xDeamidated [Q11]; 1xHexNAc(5)Hex(4)Fuc(1)NeuAc(2) [N15]	1	1	1	Q8NBJ9-ECD-hGH	hGH+hSIDT2-ECD The extracellular domain of human SIDT2 with N-terminal hGH fusion	Q8NBJ9-ECD-hGH [362-386]	1	5334.22	0		No Quan Values	HexNAc(5)Hex(4)Fuc(1)NeuAc(2)	-1	362	376	High	1.86	180.4	140.7	140.7	0.0137331	0.00214286	0.00213675	0.00374883	0.500597	0.0229858	0.0229695	0.0333185
FALSE	High	[R].MDDFVLRTGEQFSFNTTAAQPQYFK.[Y]	1xDeamidated [Q11]; 1xHexNAc(5)Hex(5)Fuc(1)NeuAc(1) [N15]	1	1	1	Q8NBJ9-ECD-hGH	hGH+hSIDT2-ECD The extracellular domain of human SIDT2 with N-terminal hGH fusion	Q8NBJ9-ECD-hGH [362-386]	1	5205.18	0		No Quan Values	HexNAc(5)Hex(5)Fuc(1)NeuAc(1)	-1	362	376	High	1.26	118.7	100.5	21	0.0553785	0.00365344	0.0036433	0.00587969	0.807377	0.0503356	0.0503243	0.079216
FALSE	High	[R].MDDFVLRTGEQFSFNTTAAQPQYFK.[Y]	1xDeamidated [Q11]; 1xOxidation [M1]; 1xHexNAc(5)Hex(4)NeuAc(2) [N15]	1	1	1	Q8NBJ9-ECD-hGH	hGH+hSIDT2-ECD The extracellular domain of human SIDT2 with N-terminal hGH fusion	Q8NBJ9-ECD-hGH [362-386]	1	5204.16	0	1.83183e+06		HexNAc(5)Hex(4)NeuAc(2)	0	362	376	High	2.74	229.4	152.8	152.8	0.00182547	0.000775044	0.00076643	0.00101317	0.119221	0.00571874	0.00570391	0.00799201	51.59
FALSE	High	[R].MDDFVLRTGEQFSFNTTAAQPQYFK.[Y]	1xDeamidated [Q11]; 1xHexNAc(5)Hex(5)NeuAc(1) [N15]	1	1	1	Q8NBJ9-ECD-hGH	hGH+hSIDT2-ECD The extracellular domain of human SIDT2 with N-terminal hGH fusion	Q8NBJ9-ECD-hGH [362-386]	1	5059.12	0		No Quan Values	HexNAc(5)Hex(5)NeuAc(1)	0	362	376	High	1.84	174.2	114.7	31.9	0.0145457	0.00214286	0.00212993	0.00373308	0.515097	0.0261176	0.0261054	0.0386983
FALSE	High	[R].MDDFVLRTGEQFSFNTTAAQPQYFK.[Y]	1xDeamidated [Q11]; 1xHexNAc(6)Hex(5) [N15]	1	1	2	Q8NBJ9-ECD-hGH	hGH+hSIDT2-ECD The extracellular domain of human SIDT2 with N-terminal hGH fusion	Q8NBJ9-ECD-hGH [362-386]	1	4971.11	0		No Quan Values	HexNAc(6)Hex(5)	0	362	376	High	1.1	153.8	85.9	12.5	0.0785607	0.00465517	0.00465357	0.00762332	0.858983	0.0599383	0.0598987	0.0941364
FALSE	High	[R].MDDFVLRTGEQFSFNTTAAQPQYFK.[Y]	1xHexNAc(2)Hex(10) [N15]	1	1	2	Q8NBJ9-ECD-hGH	hGH+hSIDT2-ECD The extracellular domain of human SIDT2 with N-terminal hGH fusion	Q8NBJ9-ECD-hGH [362-386]	1	4968.07	0	38284688		HexNAc(2)Hex(10)	0	362	376	High	1.71	177.4	106.6	19.4	0.0196841	0.00229277	0.00228632	0.00412844	0.590546	0.0363595	0.0363512	0.0551579	51.88
FALSE	High	[R].MDDFVLRTGEQFSFNTTAAQPQYFK.[Y]	1xHexNAc(5)Hex(5)Fuc(1) [N15]	1	1	1	Q8NBJ9-ECD-hGH	hGH+hSIDT2-ECD The extracellular domain of human SIDT2 with N-terminal hGH fusion	Q8NBJ9-ECD-hGH [362-386]	1	4913.1	0		No Quan Values	HexNAc(5)Hex(5)Fuc(1)	1	362	376	High	1.05	148.3	98.5	34.9	0.0887271	0.00482343	0.00481431	0.00805369	0.874291	0.0633772	0.0633633	0.100158
FALSE	High	[R].MDDFVLRTGEQFSFNTTAAQPQYFK.[Y]	1xHexNAc(5)Hex(4)NeuAc(1) [N15]	1	1	2	Q8NBJ9-ECD-hGH	hGH+hSIDT2-ECD The extracellular domain of human SIDT2 with N-terminal hGH fusion	Q8NBJ9-ECD-hGH [362-386]	1	4896.09	0		No Quan Values	HexNAc(5)Hex(4)NeuAc(1)	1	362	376	High	1.83	142.7	124.7	14.9	0.0147234	0.00214286	0.00212804	0.00372787	0.518158	0.0267417	0.0267355	0.0398424
FALSE	High	[R].MDDFVLRTGEQFSFNTTAAQPQYFK.[Y]	1xDeamidated [Q11]; 1xHexNAc(3)Hex(5)Fuc(1) [N15]	1	1	1	Q8NBJ9-ECD-hGH	hGH+hSIDT2-ECD The extracellular domain of human SIDT2 with N-terminal hGH fusion	Q8NBJ9-ECD-hGH [362-386]	1	4507.93	0		No Quan Values	HexNAc(3)Hex(5)Fuc(1)	0	362	376	High	1.36	104.5	104.5	94.2	0.04319	0.00331241	0.00331126	0.00590909	0.763571	0.0445298	0.0445198	0.0687655
FALSE	High	[R].MDDFVLRTGEQFSFNTTAAQPQYFK.[Y]	1xDeamidated [Q11]; 1xHexNAc(4)Hex(4)Fuc(1)NeuAc(1) [N15]	1	1	1	Q8NBJ9-ECD-hGH	hGH+hSIDT2-ECD The extracellular domain of human SIDT2 with N-terminal hGH fusion	Q8NBJ9-ECD-hGH [362-386]	1	4840.05	0		No Quan Values	HexNAc(4)Hex(4)Fuc(1)NeuAc(1)	0	362	376	High	1.75	210.6	116.5	116.5	0.0177009	0.00229277	0.00229035	0.00414747	0.564312	0.0336018	0.0335941	0.0506383
FALSE	High	[R].TGEQFSFNTTAAQPQYFK.[Y]	1xHexNAc(2)Hex(5)Fuc(1) [N8]	1	1	1	Q8NBJ9-ECD-hGH	hGH+hSIDT2-ECD The extracellular domain of human SIDT2 with N-terminal hGH fusion	Q8NBJ9-ECD-hGH [369-386]	0	3427.45	0		No Quan Values	HexNAc(2)Hex(5)Fuc(1)	0	369	376	High	5.94	279.9	188.3	188.3	1.13735e-06	8.37456e-08	0	0	0.000114072	0.000403714	0.000375799	0.000750187
FALSE	High	[R].TGEQFSFNTTAAQPQYFK.[Y]	1xHexNAc(4)Hex(3) [N8]	1	1	2	Q8NBJ9-ECD-hGH	hGH+hSIDT2-ECD The extracellular domain of human SIDT2 with N-terminal hGH fusion	Q8NBJ9-ECD-hGH [369-386]	0	3363.44	0	37848456		HexNAc(4)Hex(3)	0	369	376	High	4.57	211.4	162.2	162.2	2.66639e-05	0.000251762	0.000225632	0.000574713	0.00266955	0.000880023	0.000869565	0.00112233	46.72
FALSE	High	[R].TGEQFSFNTTAAQPQYFK.[Y]	1xHexNAc(3)Hex(3)Fuc(1) [N8]	1	1	6	Q8NBJ9-ECD-hGH	hGH+hSIDT2-ECD The extracellular domain of human SIDT2 with N-terminal hGH fusion	Q8NBJ9-ECD-hGH [369-386]	0	3306.42	0	293908696		HexNAc(3)Hex(3)Fuc(1)	0	369	376	High	6.94	253	208.9	208.9	1.14933e-07	7.09348e-09	0	0	1.15282e-05	6.86854e-07	0	0	46.57
FALSE	High	[R].TGEQFSFNTTAAQPQYFK.[Y]	1xDeamidated [Q4]; 1xHexNAc(2)Hex(5) [N8]	1	1	3	Q8NBJ9-ECD-hGH	hGH+hSIDT2-ECD The extracellular domain of human SIDT2 with N-terminal hGH fusion	Q8NBJ9-ECD-hGH [369-386]	0	3282.37	0	150638400		HexNAc(2)Hex(5)	0	369	376	High	5.88	243.5	187.7	32.7	1.3186e-06	9.55525e-08	0	0	0.00013225	0.000403714	0.000371058	0.000740192	46.23
FALSE	High	[R].TGEQFSFNTTAAQPQYFK.[Y]	1xHexNAc(2)Hex(5) [N8]	1	1	3	Q8NBJ9-ECD-hGH	hGH+hSIDT2-ECD The extracellular domain of human SIDT2 with N-terminal hGH fusion	Q8NBJ9-ECD-hGH [369-386]	0	3281.39	0	130366704		HexNAc(2)Hex(5)	0	369	376	High	9.45	456.7	386.1	386.1	3.53352e-10	2.43076e-11	0	0	3.54428e-08	2.49927e-09	0	0	46.25
FALSE	High	[R].TGEQFSFNTTAAQPQYFK.[Y]	1xDeamidated [Q4]; 1xHexNAc(3)Hex(3) [N8]	1	1	1	Q8NBJ9-ECD-hGH	hGH+hSIDT2-ECD The extracellular domain of human SIDT2 with N-terminal hGH fusion	Q8NBJ9-ECD-hGH [369-386]	0	3161.35	0		No Quan Values	HexNAc(3)Hex(3)	0	369	376	High	2.93	195.9	138.9	35.2	0.00118509	0.000590784	0.000586166	0.00103252	0.0811957	0.0039883	0.00396092	0.00559512
FALSE	High	[R].TGEQFSFNTTAAQPQYFK.[Y]	1xHexNAc(3)Hex(3) [N8]	1	1	1	Q8NBJ9-ECD-hGH	hGH+hSIDT2-ECD The extracellular domain of human SIDT2 with N-terminal hGH fusion	Q8NBJ9-ECD-hGH [369-386]	0	3160.36	0	159578384		HexNAc(3)Hex(3)	0	369	376	High	7.76	380.3	300.6	300.6	1.7547e-08	1.01011e-09	0	0	1.76004e-06	9.59325e-08	0	0	47.11
FALSE	High	[R].TGEQFSFNTTAAQPQYFK.[Y]	1xHexNAc(2)Hex(3)Fuc(1) [N8]	1	1	1	Q8NBJ9-ECD-hGH	hGH+hSIDT2-ECD The extracellular domain of human SIDT2 with N-terminal hGH fusion	Q8NBJ9-ECD-hGH [369-386]	0	3103.34	0	28138634		HexNAc(2)Hex(3)Fuc(1)	0	369	376	High	8.24	438.5	363.4	363.4	5.72373e-09	3.2019e-10	0	0	5.74116e-07	2.88739e-08	0	0	46.95
FALSE	High	[R].TGEQFSFNTTAAQPQYFK.[Y]	1xDeamidated [Q13]; 1xHexNAc(2)Hex(3) [N8]	1	1	1	Q8NBJ9-ECD-hGH	hGH+hSIDT2-ECD The extracellular domain of human SIDT2 with N-terminal hGH fusion	Q8NBJ9-ECD-hGH [369-386]	0	2958.27	0	10657485		HexNAc(2)Hex(3)	0	369	376	High	4.95	290.2	217.4	8	1.12136e-05	0.000251762	0.000238663	0.000609013	0.0011239	0.000403714	0.000306091	0.00059312	47.42
FALSE	High	[R].TGEQFSFNTTAAQPQYFK.[Y]	1xHexNAc(2)Hex(3) [N8]	1	1	1	Q8NBJ9-ECD-hGH	hGH+hSIDT2-ECD The extracellular domain of human SIDT2 with N-terminal hGH fusion	Q8NBJ9-ECD-hGH [369-386]	0	2957.28	0		Not Reliable	HexNAc(2)Hex(3)	0	369	376	High	10.18	573.1	476.8	476.8	6.64625e-11	4.00222e-12	0	0	6.66648e-09	3.89383e-10	0	0
FALSE	High	[R].TGEQFSFNTTAAQPQYFK.[Y]	1xHexNAc(2)Hex(1)Fuc(1) [N8]	1	1	1	Q8NBJ9-ECD-hGH	hGH+hSIDT2-ECD The extracellular domain of human SIDT2 with N-terminal hGH fusion	Q8NBJ9-ECD-hGH [369-386]	0	2779.24	0		No Quan Values	HexNAc(2)Hex(1)Fuc(1)	0	369	376	High	9.58	485.4	417	417	2.63348e-10	1.72534e-11	0	0	2.6415e-08	1.69753e-09	0	0
FALSE	High	[R].TGEQFSFNTTAAQPQYFK.[Y]	1xDeamidated [Q13]; 1xHexNAc(2) [N8]	1	1	1	Q8NBJ9-ECD-hGH	hGH+hSIDT2-ECD The extracellular domain of human SIDT2 with N-terminal hGH fusion	Q8NBJ9-ECD-hGH [369-386]	0	2472.11	0		Not Reliable	HexNAc(2)	0	369	376	High	5.19	318.9	273	29.5	6.41925e-06	0.000251762	0.000248509	0.000636132	0.000643592	0.000403714	0.000320205	0.00062422
FALSE	High	[R].TGEQFSFNTTAAQPQYFK.[Y]	1xHexNAc(3)Hex(4)Fuc(1) [N8]	1	1	1	Q8NBJ9-ECD-hGH	hGH+hSIDT2-ECD The extracellular domain of human SIDT2 with N-terminal hGH fusion	Q8NBJ9-ECD-hGH [369-386]	0	3468.47	0		No Quan Values	HexNAc(3)Hex(4)Fuc(1)	0	369	376	High	8.33	512.8	375.1	375.1	4.70208e-09	2.67503e-10	0	0	4.71639e-07	2.43755e-08	0	0
FALSE	High	[R].TGEQFSFNTTAAQPQYFK.[Y]	1xHexNAc(4)Hex(3)Fuc(1) [N8]	1	1	11	Q8NBJ9-ECD-hGH	hGH+hSIDT2-ECD The extracellular domain of human SIDT2 with N-terminal hGH fusion	Q8NBJ9-ECD-hGH [369-386]	0	3509.5	0	1501545986		HexNAc(4)Hex(3)Fuc(1)	0	369	376	High	14.28	741	627	627	5.20901e-15	4.49314e-16	0	0	5.22487e-13	3.84095e-14	0	0	45.82
FALSE	High	[R].TGEQFSFNTTAAQPQYFK.[Y]	1xHexNAc(5)Hex(3)Fuc(1) [N8]	1	1	7	Q8NBJ9-ECD-hGH	hGH+hSIDT2-ECD The extracellular domain of human SIDT2 with N-terminal hGH fusion	Q8NBJ9-ECD-hGH [369-386]	0	3712.58	0	1.14622e+08		HexNAc(5)Hex(3)Fuc(1)	0	369	376	High	13.44	672.8	564.6	564.6	3.64312e-14	2.82178e-15	0	0	3.65422e-12	2.68906e-13	0	0	45.95
FALSE	High	[R].TGEQFSFNTTAAQPQYFK.[Y]	1xHexNAc(4)Hex(5)NeuAc(2) [N8]	1	1	1	Q8NBJ9-ECD-hGH	hGH+hSIDT2-ECD The extracellular domain of human SIDT2 with N-terminal hGH fusion	Q8NBJ9-ECD-hGH [369-386]	0	4269.74	0	60239216		HexNAc(4)Hex(5)NeuAc(2)	1	369	376	High	9.62	573.8	450.9	241.4	2.39946e-10	1.5487e-11	0	0	2.40676e-08	1.48196e-09	0	0	48.5
FALSE	High	[R].TGEQFSFNTTAAQPQYFK.[Y]	1xHexNAc(6)Hex(5)Fuc(1) [N8]	1	1	3	Q8NBJ9-ECD-hGH	hGH+hSIDT2-ECD The extracellular domain of human SIDT2 with N-terminal hGH fusion	Q8NBJ9-ECD-hGH [369-386]	0	4239.76	0	38015513		HexNAc(6)Hex(5)Fuc(1)	0	369	376	High	14.43	728.5	588.1	297.5	3.75443e-15	3.14437e-16	0	0	3.76586e-13	2.73996e-14	0	0	44.77
FALSE	High	[R].TGEQFSFNTTAAQPQYFK.[Y]	1xHexNAc(6)Hex(4)NeuAc(1) [N8]	1	1	5	Q8NBJ9-ECD-hGH	hGH+hSIDT2-ECD The extracellular domain of human SIDT2 with N-terminal hGH fusion	Q8NBJ9-ECD-hGH [369-386]	0	4222.75	0	10440130		HexNAc(6)Hex(4)NeuAc(1)	1	369	376	High	6.81	343.7	317.4	317.4	1.53257e-07	9.20877e-09	0	0	1.53722e-05	9.25825e-07	0	0	44.82
FALSE	High	[R].TGEQFSFNTTAAQPQYFK.[Y]	1xDeamidated [Q4]; 1xHexNAc(6)Hex(3)Fuc(1)NeuAc(1) [N8]	1	1	2	Q8NBJ9-ECD-hGH	hGH+hSIDT2-ECD The extracellular domain of human SIDT2 with N-terminal hGH fusion	Q8NBJ9-ECD-hGH [369-386]	0	4207.74	0	25413572		HexNAc(6)Hex(3)Fuc(1)NeuAc(1)	1	369	376	High	2.82	161.8	94.6	94.6	0.00151785	0.000775044	0.000773096	0.00102093	0.101311	0.00497382	0.00496992	0.00705645	55.53
FALSE	High	[R].TGEQFSFNTTAAQPQYFK.[Y]	1xHexNAc(6)Hex(3)Fuc(1)NeuAc(1) [N8]	1	1	10	Q8NBJ9-ECD-hGH	hGH+hSIDT2-ECD The extracellular domain of human SIDT2 with N-terminal hGH fusion	Q8NBJ9-ECD-hGH [369-386]	0	4206.75	0	227749516		HexNAc(6)Hex(3)Fuc(1)NeuAc(1)	0	369	376	High	12.44	613.1	517.6	252.2	3.64312e-13	2.63502e-14	0	0	3.65422e-11	2.65573e-12	0	0	44.77
FALSE	High	[R].TGEQFSFNTTAAQPQYFK.[Y]	1xHexNAc(5)Hex(6)Fuc(1) [N8]	1	1	2	Q8NBJ9-ECD-hGH	hGH+hSIDT2-ECD The extracellular domain of human SIDT2 with N-terminal hGH fusion	Q8NBJ9-ECD-hGH [369-386]	0	4198.74	0	29187932		HexNAc(5)Hex(6)Fuc(1)	0	369	376	High	12.43	630	512.5	290.9	3.75443e-13	2.76618e-14	0	0	3.76586e-11	2.75339e-12	0	0	44.73
FALSE	High	[R].TGEQFSFNTTAAQPQYFK.[Y]	1xDeamidated [Q4]; 1xHexNAc(5)Hex(5)NeuAc(1) [N8]	1	1	1	Q8NBJ9-ECD-hGH	hGH+hSIDT2-ECD The extracellular domain of human SIDT2 with N-terminal hGH fusion	Q8NBJ9-ECD-hGH [369-386]	0	4182.71	0	53559852		HexNAc(5)Hex(5)NeuAc(1)	1	369	376	High	6.94	381.2	285.8	53	1.14589e-07	7.05668e-09	0	0	1.14937e-05	6.81982e-07	0	0	48.89
FALSE	High	[R].TGEQFSFNTTAAQPQYFK.[Y]	1xHexNAc(5)Hex(5)NeuAc(1) [N8]	1	1	3	Q8NBJ9-ECD-hGH	hGH+hSIDT2-ECD The extracellular domain of human SIDT2 with N-terminal hGH fusion	Q8NBJ9-ECD-hGH [369-386]	0	4181.72	0	118562852		HexNAc(5)Hex(5)NeuAc(1)	1	369	376	High	9.53	565.5	464.6	464.6	2.98106e-10	1.96882e-11	0	0	2.99014e-08	1.99704e-09	0	0	44.91
FALSE	High	[R].TGEQFSFNTTAAQPQYFK.[Y]	1xDeamidated [Q4]; 1xHexNAc(5)Hex(4)Fuc(1)NeuAc(1) [N8]	1	1	1	Q8NBJ9-ECD-hGH	hGH+hSIDT2-ECD The extracellular domain of human SIDT2 with N-terminal hGH fusion	Q8NBJ9-ECD-hGH [369-386]	0	4166.71	0	6397127		HexNAc(5)Hex(4)Fuc(1)NeuAc(1)	1	369	376	High	6.86	270.1	170	170	1.36944e-07	8.51577e-09	0	0	1.3736e-05	8.59033e-07	0	0	55.34
FALSE	High	[R].TGEQFSFNTTAAQPQYFK.[Y]	1xHexNAc(5)Hex(4)Fuc(1)NeuAc(1) [N8]	1	1	12	Q8NBJ9-ECD-hGH	hGH+hSIDT2-ECD The extracellular domain of human SIDT2 with N-terminal hGH fusion	Q8NBJ9-ECD-hGH [369-386]	0	4165.73	0	7.6317e+08		HexNAc(5)Hex(4)Fuc(1)NeuAc(1)	0	369	376	High	17.46	905.4	781.4	374	3.44395e-18	2.32234e-19	0	0	3.45444e-16	2.24675e-17	0	0	48.87
FALSE	High	[R].TGEQFSFNTTAAQPQYFK.[Y]	1xHexNAc(4)Hex(6)NeuAc(1) [N8]	1	1	5	Q8NBJ9-ECD-hGH	hGH+hSIDT2-ECD The extracellular domain of human SIDT2 with N-terminal hGH fusion	Q8NBJ9-ECD-hGH [369-386]	0	4140.7	0	2.73785e+07		HexNAc(4)Hex(6)NeuAc(1)	1	369	376	High	9.1	513.5	411.3	411.3	7.93985e-10	4.93736e-11	0	0	7.96402e-08	5.34772e-09	0	0	50.51
FALSE	High	[R].TGEQFSFNTTAAQPQYFK.[Y]	1xHexNAc(4)Hex(5)Fuc(1)NeuAc(1) [N8]	1	1	9	Q8NBJ9-ECD-hGH	hGH+hSIDT2-ECD The extracellular domain of human SIDT2 with N-terminal hGH fusion	Q8NBJ9-ECD-hGH [369-386]	0	4124.7	0	2.80431e+08		HexNAc(4)Hex(5)Fuc(1)NeuAc(1)	0	369	376	High	17.43	865.5	753.7	407.5	3.75443e-18	2.80291e-19	0	0	3.76586e-16	2.78056e-17	0	0	49.12
FALSE	High	[R].TGEQFSFNTTAAQPQYFK.[Y]	1xHexNAc(6)Hex(4)Fuc(1) [N8]	1	1	1	Q8NBJ9-ECD-hGH	hGH+hSIDT2-ECD The extracellular domain of human SIDT2 with N-terminal hGH fusion	Q8NBJ9-ECD-hGH [369-386]	0	4077.71	0		No Quan Values	HexNAc(6)Hex(4)Fuc(1)	0	369	376	High	10.32	563.6	465.5	218.5	4.74978e-11	2.76242e-12	0	0	4.76424e-09	2.64726e-10	0	0
FALSE	High	[R].TGEQFSFNTTAAQPQYFK.[Y]	1xHexNAc(5)Hex(5)Fuc(1) [N8]	1	1	4	Q8NBJ9-ECD-hGH	hGH+hSIDT2-ECD The extracellular domain of human SIDT2 with N-terminal hGH fusion	Q8NBJ9-ECD-hGH [369-386]	0	4036.69	0	39307836		HexNAc(5)Hex(5)Fuc(1)	0	369	376	High	13.92	704.8	606.9	278.1	1.20444e-14	1.18619e-15	0	0	1.20811e-12	1.0442e-13	0	0	45.26
FALSE	High	[R].TGEQFSFNTTAAQPQYFK.[Y]	1xHexNAc(4)Hex(4)Fuc(1) [N8]	1	1	2	Q8NBJ9-ECD-hGH	hGH+hSIDT2-ECD The extracellular domain of human SIDT2 with N-terminal hGH fusion	Q8NBJ9-ECD-hGH [369-386]	0	3671.55	0	38740520		HexNAc(4)Hex(4)Fuc(1)	0	369	376	High	14.28	734.1	597.6	597.6	5.20901e-15	4.43817e-16	0	0	5.22487e-13	3.77363e-14	0	0	45.56
FALSE	High	[R].TGEQFSFNTTAAQPQYFK.[Y]	1xHexNAc(5)Hex(4)NeuAc(1) [N8]	1	1	6	Q8NBJ9-ECD-hGH	hGH+hSIDT2-ECD The extracellular domain of human SIDT2 with N-terminal hGH fusion	Q8NBJ9-ECD-hGH [369-386]	0	4019.67	0	2.87877e+08		HexNAc(5)Hex(4)NeuAc(1)	1	369	376	High	12.72	695.1	504.9	351.5	1.89663e-13	1.79415e-14	0	0	1.90241e-11	1.7556e-12	0	0	45
FALSE	High	[R].TGEQFSFNTTAAQPQYFK.[Y]	1xHexNAc(4)Hex(6)Fuc(1) [N8]	1	1	1	Q8NBJ9-ECD-hGH	hGH+hSIDT2-ECD The extracellular domain of human SIDT2 with N-terminal hGH fusion	Q8NBJ9-ECD-hGH [369-386]	0	3995.66	0	7455602		HexNAc(4)Hex(6)Fuc(1)	0	369	376	High	8.64	473.5	395.3	395.3	2.31178e-09	1.23056e-10	0	0	2.31882e-07	1.23131e-08	0	0	50.28
FALSE	High	[R].TGEQFSFNTTAAQPQYFK.[Y]	1xDeamidated [Q4]; 1xHexNAc(4)Hex(5)NeuAc(1) [N8]	1	1	3	Q8NBJ9-ECD-hGH	hGH+hSIDT2-ECD The extracellular domain of human SIDT2 with N-terminal hGH fusion	Q8NBJ9-ECD-hGH [369-386]	0	3979.63	0	28149712		HexNAc(4)Hex(5)NeuAc(1)	0	369	376	High	6.23	384.9	296.3	80.7	5.94164e-07	3.83854e-08	0	0	5.95949e-05	0.000403714	0.000398724	0.000804505	44.93
FALSE	High	[R].TGEQFSFNTTAAQPQYFK.[Y]	1xHexNAc(4)Hex(5)NeuAc(1) [N8]	1	1	2	Q8NBJ9-ECD-hGH	hGH+hSIDT2-ECD The extracellular domain of human SIDT2 with N-terminal hGH fusion	Q8NBJ9-ECD-hGH [369-386]	0	3978.64	0	7861971		HexNAc(4)Hex(5)NeuAc(1)	0	369	376	High	14.43	718.9	572	572	3.75443e-15	3.18533e-16	0	0	3.76586e-13	2.7897e-14	0	0	49.56
FALSE	High	[R].TGEQFSFNTTAAQPQYFK.[Y]	1xDeamidated [Q4]; 1xHexNAc(7)Hex(3) [N8]	1	1	1	Q8NBJ9-ECD-hGH	hGH+hSIDT2-ECD The extracellular domain of human SIDT2 with N-terminal hGH fusion	Q8NBJ9-ECD-hGH [369-386]	0	3973.66	0		No Quan Values	HexNAc(7)Hex(3)	0	369	376	High	5.28	257.1	106.4	73.4	5.27101e-06	4.08209e-07	0	0	0.000528512	0.000403714	0.000325521	0.000636943
FALSE	High	[R].TGEQFSFNTTAAQPQYFK.[Y]	1xHexNAc(4)Hex(4)Fuc(1)NeuAc(1) [N8]	1	1	3	Q8NBJ9-ECD-hGH	hGH+hSIDT2-ECD The extracellular domain of human SIDT2 with N-terminal hGH fusion	Q8NBJ9-ECD-hGH [369-386]	0	3962.65	0	75859392		HexNAc(4)Hex(4)Fuc(1)NeuAc(1)	0	369	376	High	15.44	793.7	610.3	610.3	3.64312e-16	2.48724e-17	0	0	3.65422e-14	2.17836e-15	0	0	49.28
FALSE	High	[R].TGEQFSFNTTAAQPQYFK.[Y]	1xHexNAc(3)Hex(6)NeuAc(1) [N8]	1	1	2	Q8NBJ9-ECD-hGH	hGH+hSIDT2-ECD The extracellular domain of human SIDT2 with N-terminal hGH fusion	Q8NBJ9-ECD-hGH [369-386]	0	3937.62	0	2353652		HexNAc(3)Hex(6)NeuAc(1)	0	369	376	High	12.72	677.6	562.5	562.5	1.89663e-13	1.80786e-14	0	0	1.90241e-11	1.77261e-12	0	0	45.49
FALSE	High	[R].TGEQFSFNTTAAQPQYFK.[Y]	1xHexNAc(6)Hex(3)Fuc(1) [N8]	1	1	2	Q8NBJ9-ECD-hGH	hGH+hSIDT2-ECD The extracellular domain of human SIDT2 with N-terminal hGH fusion	Q8NBJ9-ECD-hGH [369-386]	0	3915.66	0	21389976		HexNAc(6)Hex(3)Fuc(1)	0	369	376	High	8.34	456.4	378.9	378.9	4.55224e-09	2.52821e-10	0	0	4.5661e-07	2.31758e-08	0	0	45.37
FALSE	High	[R].TGEQFSFNTTAAQPQYFK.[Y]	1xDeamidated [Q]; 1xHexNAc(5)Hex(4)Fuc(1) [N8]	1	1	2	Q8NBJ9-ECD-hGH	hGH+hSIDT2-ECD The extracellular domain of human SIDT2 with N-terminal hGH fusion	Q8NBJ9-ECD-hGH [369-386]	0	3875.62	0		No Quan Values	HexNAc(5)Hex(4)Fuc(1)	0	369	376	High	3.45	194.8	129.9	16.7	0.000354971	0.000411777	0.000407083	0.000527426	0.0273397	0.00243375	0.00242849	0.00363636
FALSE	High	[R].TGEQFSFNTTAAQPQYFK.[Y]	1xHexNAc(5)Hex(4)Fuc(1) [N8]	1	1	4	Q8NBJ9-ECD-hGH	hGH+hSIDT2-ECD The extracellular domain of human SIDT2 with N-terminal hGH fusion	Q8NBJ9-ECD-hGH [369-386]	0	3874.63	0	5.54852e+08		HexNAc(5)Hex(4)Fuc(1)	0	369	376	High	14.43	739.4	566.2	566.2	3.75443e-15	3.10332e-16	0	0	3.76586e-13	2.69008e-14	0	0	45.35
FALSE	High	[R].TGEQFSFNTTAAQPQYFK.[Y]	1xDeamidated [Q4]; 1xHexNAc(4)Hex(5)Fuc(1) [N8]	1	1	1	Q8NBJ9-ECD-hGH	hGH+hSIDT2-ECD The extracellular domain of human SIDT2 with N-terminal hGH fusion	Q8NBJ9-ECD-hGH [369-386]	0	3834.59	0		Not Reliable	HexNAc(4)Hex(5)Fuc(1)	0	369	376	High	4.21	178.4	122.4	22.8	6.16618e-05	0.000251762	0.000216263	0.000547945	0.0061585	0.00168966	0.00167177	0.00267809
FALSE	High	[R].TGEQFSFNTTAAQPQYFK.[Y]	1xHexNAc(4)Hex(5)Fuc(1) [N8]	1	1	2	Q8NBJ9-ECD-hGH	hGH+hSIDT2-ECD The extracellular domain of human SIDT2 with N-terminal hGH fusion	Q8NBJ9-ECD-hGH [369-386]	0	3833.61	0	34129304		HexNAc(4)Hex(5)Fuc(1)	0	369	376	High	15.43	781	595.2	595.2	3.75443e-16	2.69585e-17	0	0	3.76586e-14	2.41874e-15	0	0	45.27
FALSE	High	[R].TGEQFSFNTTAAQPQYFK.[Y]	1xHexNAc(4)Hex(4)NeuAc(1) [N8]	1	1	3	Q8NBJ9-ECD-hGH	hGH+hSIDT2-ECD The extracellular domain of human SIDT2 with N-terminal hGH fusion	Q8NBJ9-ECD-hGH [369-386]	0	3816.59	0	2.03284e+06		HexNAc(4)Hex(4)NeuAc(1)	0	369	376	High	14.43	729.7	581.3	581.3	3.75443e-15	3.22618e-16	0	0	3.76586e-13	2.8393e-14	0	0	49.86
FALSE	High	[R].TGEQFSFNTTAAQPQYFK.[Y]	1xHexNAc(3)Hex(4)Fuc(1)NeuAc(1) [N8]	1	1	1	Q8NBJ9-ECD-hGH	hGH+hSIDT2-ECD The extracellular domain of human SIDT2 with N-terminal hGH fusion	Q8NBJ9-ECD-hGH [369-386]	0	3759.57	0	986446		HexNAc(3)Hex(4)Fuc(1)NeuAc(1)	0	369	376	High	12.28	626	490.7	490.7	5.20901e-13	3.65155e-14	0	0	5.22487e-11	3.37128e-12	0	0	49.88
FALSE	High	[R].TGEQFSFNTTAAQPQYFK.[Y]	1xDeamidated [Q]; 1xHexNAc(5)Hex(3)Fuc(1) [N8]	1	1	3	Q8NBJ9-ECD-hGH	hGH+hSIDT2-ECD The extracellular domain of human SIDT2 with N-terminal hGH fusion	Q8NBJ9-ECD-hGH [369-386]	0	3713.56	0		No Quan Values	HexNAc(5)Hex(3)Fuc(1)	0	369	376	High	5.93	314.2	193.6	79.4	1.17077e-06	8.56083e-08	0	0	0.000117423	0.000403714	0.000374813	0.000747384
FALSE	High	[R].TGEQFSFNTTAAQPQYFK.[Y]	1xHexNAc(5)Hex(3)Fuc(1)NeuAc(1) [N8]	1	1	7	Q8NBJ9-ECD-hGH	hGH+hSIDT2-ECD The extracellular domain of human SIDT2 with N-terminal hGH fusion	Q8NBJ9-ECD-hGH [369-386]	0	4003.67	0	1.93621e+08		HexNAc(5)Hex(3)Fuc(1)NeuAc(1)	0	369	376	High	16.28	831.9	637.4	346	5.20901e-17	4.59939e-18	0	0	5.22487e-15	4.50431e-16	0	0	49.44
FALSE	High	[R].TGEQFSFNTTAAQPQYFK.[Y]	1xDeamidated [Q4]; 1xHexNAc(4)Hex(5)NeuAc(2) [N8]	1	1	1	Q8NBJ9-ECD-hGH	hGH+hSIDT2-ECD The extracellular domain of human SIDT2 with N-terminal hGH fusion	Q8NBJ9-ECD-hGH [369-386]	0	4270.72	0	930223		HexNAc(4)Hex(5)NeuAc(2)	0	369	376	High	7.4	358.2	252.2	9.1	3.97365e-08	2.40428e-09	0	0	3.98574e-06	2.1485e-07	0	0	55.53
FALSE	High	[R].TGEQFSFNTTAAQPQYFK.[Y]	1xHexNAc(7)Hex(4)Fuc(1) [N8]	1	1	2	Q8NBJ9-ECD-hGH	hGH+hSIDT2-ECD The extracellular domain of human SIDT2 with N-terminal hGH fusion	Q8NBJ9-ECD-hGH [369-386]	0	4280.79	0	10345011		HexNAc(7)Hex(4)Fuc(1)	0	369	376	High	11.43	591.3	495	210.8	3.75443e-12	2.25498e-13	0	0	3.76586e-10	1.97569e-11	0	0	44.82
FALSE	High	[R].TGEQFSFNTTAAQPQYFK.[Y]	1xHexNAc(5)Hex(4)NeuAc(2) [N8]	1	1	7	Q8NBJ9-ECD-hGH	hGH+hSIDT2-ECD The extracellular domain of human SIDT2 with N-terminal hGH fusion	Q8NBJ9-ECD-hGH [369-386]	0	4310.77	0	479854160		HexNAc(5)Hex(4)NeuAc(2)	1	369	376	High	11.72	623.2	474.6	253.4	1.89663e-12	1.5508e-13	0	0	1.90241e-10	1.41191e-11	0	0	48.6
FALSE	High	[R].TGEQFSFNTTAAQPQYFK.[Y]	1xHexNAc(6)Hex(7)NeuAc(2) [N8]	1	1	2	Q8NBJ9-ECD-hGH	hGH+hSIDT2-ECD The extracellular domain of human SIDT2 with N-terminal hGH fusion	Q8NBJ9-ECD-hGH [369-386]	0	5000	0	7.65445e+06		HexNAc(6)Hex(7)NeuAc(2)	1	369	376	High	6.92	385.4	278.3	278.3	1.19943e-07	7.28029e-09	0	0	1.20307e-05	7.06685e-07	0	0	52.34
FALSE	High	[R].TGEQFSFNTTAAQPQYFK.[Y]	1xHexNAc(6)Hex(6)Fuc(1)NeuAc(2) [N8]	1	1	2	Q8NBJ9-ECD-hGH	hGH+hSIDT2-ECD The extracellular domain of human SIDT2 with N-terminal hGH fusion	Q8NBJ9-ECD-hGH [369-386]	0	4984.01	0	12116328		HexNAc(6)Hex(6)Fuc(1)NeuAc(2)	0	369	376	High	8.2	545.1	374.7	193.1	6.37943e-09	3.51114e-10	0	0	6.39885e-07	3.13571e-08	0	0	52.25
FALSE	High	[R].TGEQFSFNTTAAQPQYFK.[Y]	1xHexNAc(5)Hex(7)Fuc(1)NeuAc(2) [N8]	1	1	1	Q8NBJ9-ECD-hGH	hGH+hSIDT2-ECD The extracellular domain of human SIDT2 with N-terminal hGH fusion	Q8NBJ9-ECD-hGH [369-386]	0	4942.98	0		No Quan Values	HexNAc(5)Hex(7)Fuc(1)NeuAc(2)	1	369	376	High	7.69	441	377.7	377.7	2.05917e-08	1.20058e-09	0	0	2.06543e-06	1.11293e-07	0	0
FALSE	High	[R].TGEQFSFNTTAAQPQYFK.[Y]	1xHexNAc(5)Hex(6)NeuAc(3) [N8]	1	1	2	Q8NBJ9-ECD-hGH	hGH+hSIDT2-ECD The extracellular domain of human SIDT2 with N-terminal hGH fusion	Q8NBJ9-ECD-hGH [369-386]	0	4925.97	0	9887571		HexNAc(5)Hex(6)NeuAc(3)	1	369	376	High	7.66	428.1	366.4	139.9	2.17693e-08	1.23888e-09	0	0	2.18355e-06	1.16332e-07	0	0	52.03
FALSE	High	[R].TGEQFSFNTTAAQPQYFK.[Y]	1xHexNAc(6)Hex(7)Fuc(1)NeuAc(1) [N8]	1	1	1	Q8NBJ9-ECD-hGH	hGH+hSIDT2-ECD The extracellular domain of human SIDT2 with N-terminal hGH fusion	Q8NBJ9-ECD-hGH [369-386]	0	4854.97	0	11399446		HexNAc(6)Hex(7)Fuc(1)NeuAc(1)	0	369	376	High	13.43	652.7	518.8	240.3	3.75443e-14	3.10805e-15	0	0	3.76586e-12	2.92545e-13	0	0	48.24
FALSE	High	[R].TGEQFSFNTTAAQPQYFK.[Y]	1xHexNAc(6)Hex(6)NeuAc(2) [N8]	1	1	2	Q8NBJ9-ECD-hGH	hGH+hSIDT2-ECD The extracellular domain of human SIDT2 with N-terminal hGH fusion	Q8NBJ9-ECD-hGH [369-386]	0	4837.95	0	30656294		HexNAc(6)Hex(6)NeuAc(2)	0	369	376	High	5.99	254.8	233.8	233.8	1.02568e-06	7.43764e-08	0	0	0.000102873	0.000403714	0.000379651	0.000759878	52.13
FALSE	High	[R].TGEQFSFNTTAAQPQYFK.[Y]	1xHexNAc(8)Hex(7) [N8]	1	1	1	Q8NBJ9-ECD-hGH	hGH+hSIDT2-ECD The extracellular domain of human SIDT2 with N-terminal hGH fusion	Q8NBJ9-ECD-hGH [369-386]	0	4823.97	0	81953464		HexNAc(8)Hex(7)	0	369	376	High	12.28	607.1	436.4	260.4	5.20901e-13	3.688e-14	0	0	5.22487e-11	3.41696e-12	0	0	52.14
FALSE	High	[R].TGEQFSFNTTAAQPQYFK.[Y]	1xHexNAc(6)Hex(5)Fuc(1)NeuAc(2) [N8]	1	1	3	Q8NBJ9-ECD-hGH	hGH+hSIDT2-ECD The extracellular domain of human SIDT2 with N-terminal hGH fusion	Q8NBJ9-ECD-hGH [369-386]	0	4821.96	0	8.84237e+07		HexNAc(6)Hex(5)Fuc(1)NeuAc(2)	0	369	376	High	13.44	656	486.5	308.2	3.64312e-14	2.94861e-15	0	0	3.65422e-12	2.84543e-13	0	0	52.14
FALSE	High	[R].TGEQFSFNTTAAQPQYFK.[Y]	1xHexNAc(5)Hex(6)Fuc(1)NeuAc(2) [N8]	1	1	3	Q8NBJ9-ECD-hGH	hGH+hSIDT2-ECD The extracellular domain of human SIDT2 with N-terminal hGH fusion	Q8NBJ9-ECD-hGH [369-386]	0	4780.93	0	36364630		HexNAc(5)Hex(6)Fuc(1)NeuAc(2)	0	369	376	High	12.44	629.4	506.3	202.9	3.64312e-13	2.66112e-14	0	0	3.65422e-11	2.68797e-12	0	0	52.3
FALSE	High	[R].TGEQFSFNTTAAQPQYFK.[Y]	1xHexNAc(7)Hex(7)Fuc(1) [N8]	1	1	2	Q8NBJ9-ECD-hGH	hGH+hSIDT2-ECD The extracellular domain of human SIDT2 with N-terminal hGH fusion	Q8NBJ9-ECD-hGH [369-386]	0	4766.95	0	3.52279e+06		HexNAc(7)Hex(7)Fuc(1)	1	369	376	High	4.62	195.5	188.2	143.7	2.37173e-05	0.000251762	0.000227169	0.00058072	0.00237503	0.000880023	0.000875657	0.00113443	50.98
FALSE	High	[R].TGEQFSFNTTAAQPQYFK.[Y]	1xHexNAc(6)Hex(6)Fuc(1)NeuAc(1) [N8]	1	1	2	Q8NBJ9-ECD-hGH	hGH+hSIDT2-ECD The extracellular domain of human SIDT2 with N-terminal hGH fusion	Q8NBJ9-ECD-hGH [369-386]	0	4692.91	0	21393910		HexNAc(6)Hex(6)Fuc(1)NeuAc(1)	0	369	376	High	10.34	562.2	460.8	232.6	4.60897e-11	2.71301e-12	0	0	4.623e-09	2.58296e-10	0	0	48.4
FALSE	High	[R].TGEQFSFNTTAAQPQYFK.[Y]	1xHexNAc(5)Hex(7)Fuc(1)NeuAc(1) [N8]	1	1	1	Q8NBJ9-ECD-hGH	hGH+hSIDT2-ECD The extracellular domain of human SIDT2 with N-terminal hGH fusion	Q8NBJ9-ECD-hGH [369-386]	0	4651.89	0	5.55974e+06		HexNAc(5)Hex(7)Fuc(1)NeuAc(1)	1	369	376	High	7.14	434	240.4	240.4	7.26222e-08	4.693e-09	0	0	7.28429e-06	4.26112e-07	0	0	48.42
FALSE	High	[R].TGEQFSFNTTAAQPQYFK.[Y]	1xHexNAc(5)Hex(6)NeuAc(2) [N8]	1	1	2	Q8NBJ9-ECD-hGH	hGH+hSIDT2-ECD The extracellular domain of human SIDT2 with N-terminal hGH fusion	Q8NBJ9-ECD-hGH [369-386]	0	4634.87	0		No Quan Values	HexNAc(5)Hex(6)NeuAc(2)	1	369	376	High	6.77	406	365.8	365.8	1.71188e-07	1.03387e-08	0	0	1.71708e-05	1.04121e-06	0	0
FALSE	High	[R].TGEQFSFNTTAAQPQYFK.[Y]	1xHexNAc(7)Hex(7) [N8]	1	1	2	Q8NBJ9-ECD-hGH	hGH+hSIDT2-ECD The extracellular domain of human SIDT2 with N-terminal hGH fusion	Q8NBJ9-ECD-hGH [369-386]	0	4620.89	0		No Quan Values	HexNAc(7)Hex(7)	0	369	376	High	7.6	429.2	339.2	112.8	2.50614e-08	1.48306e-09	0	0	2.51376e-06	1.37304e-07	0	0
FALSE	High	[R].TGEQFSFNTTAAQPQYFK.[Y]	1xHexNAc(6)Hex(7)Fuc(1)NeuAc(2) [N8]	1	1	2	Q8NBJ9-ECD-hGH	hGH+hSIDT2-ECD The extracellular domain of human SIDT2 with N-terminal hGH fusion	Q8NBJ9-ECD-hGH [369-386]	0	5146.06	0	11899329		HexNAc(6)Hex(7)Fuc(1)NeuAc(2)	0	369	376	High	11.43	590.9	405.2	216.5	3.75443e-12	2.27793e-13	0	0	3.76586e-10	2.00506e-11	0	0	51.74
FALSE	High	[R].TGEQFSFNTTAAQPQYFK.[Y]	1xHexNAc(7)Hex(6)Fuc(1) [N8]	1	1	2	Q8NBJ9-ECD-hGH	hGH+hSIDT2-ECD The extracellular domain of human SIDT2 with N-terminal hGH fusion	Q8NBJ9-ECD-hGH [369-386]	0	4604.9	0		No Quan Values	HexNAc(7)Hex(6)Fuc(1)	-1	369	376	High	9.84	501.1	444.3	444.3	1.4493e-10	8.4948e-12	0	0	1.45371e-08	8.40617e-10	0	0
FALSE	High	[R].TGEQFSFNTTAAQPQYFK.[Y]	1xHexNAc(6)Hex(6)NeuAc(1) [N8]	1	1	4	Q8NBJ9-ECD-hGH	hGH+hSIDT2-ECD The extracellular domain of human SIDT2 with N-terminal hGH fusion	Q8NBJ9-ECD-hGH [369-386]	0	4546.85	0	9846162		HexNAc(6)Hex(6)NeuAc(1)	1	369	376	High	7.76	505.3	372.9	372.9	1.7194e-08	9.97369e-10	0	0	1.72464e-06	9.42607e-08	0	0	48.46
FALSE	High	[R].TGEQFSFNTTAAQPQYFK.[Y]	1xHexNAc(6)Hex(5)Fuc(1)NeuAc(1) [N8]	1	1	3	Q8NBJ9-ECD-hGH	hGH+hSIDT2-ECD The extracellular domain of human SIDT2 with N-terminal hGH fusion	Q8NBJ9-ECD-hGH [369-386]	0	4530.86	0	59021320		HexNAc(6)Hex(5)Fuc(1)NeuAc(1)	0	369	376	High	15.44	782.8	678.6	317	3.64312e-16	2.43588e-17	0	0	3.65422e-14	2.11911e-15	0	0	48.44
FALSE	High	[R].TGEQFSFNTTAAQPQYFK.[Y]	1xHexNAc(6)Hex(3)Fuc(1)NeuAc(2) [N8]	1	1	2	Q8NBJ9-ECD-hGH	hGH+hSIDT2-ECD The extracellular domain of human SIDT2 with N-terminal hGH fusion	Q8NBJ9-ECD-hGH [369-386]	0	4497.85	0	2.10767e+06		HexNAc(6)Hex(3)Fuc(1)NeuAc(2)	0	369	376	High	11.28	582.6	415.5	205.4	5.20901e-12	2.89615e-13	0	0	5.22487e-10	2.33832e-11	0	0	52.64
FALSE	High	[R].TGEQFSFNTTAAQPQYFK.[Y]	1xHexNAc(5)Hex(6)Fuc(1)NeuAc(1) [N8]	1	1	1	Q8NBJ9-ECD-hGH	hGH+hSIDT2-ECD The extracellular domain of human SIDT2 with N-terminal hGH fusion	Q8NBJ9-ECD-hGH [369-386]	0	4489.83	0	28826688		HexNAc(5)Hex(6)Fuc(1)NeuAc(1)	0	369	376	High	13.44	651.6	501.5	240.3	3.64312e-14	2.85358e-15	0	0	3.65422e-12	2.72829e-13	0	0	48.45
FALSE	High	[R].TGEQFSFNTTAAQPQYFK.[Y]	1xHexNAc(5)Hex(5)NeuAc(2) [N8]	1	1	2	Q8NBJ9-ECD-hGH	hGH+hSIDT2-ECD The extracellular domain of human SIDT2 with N-terminal hGH fusion	Q8NBJ9-ECD-hGH [369-386]	0	4472.82	0	18662298		HexNAc(5)Hex(5)NeuAc(2)	0	369	376	High	7.93	502.5	379.8	180.2	1.18723e-08	6.73198e-10	0	0	1.19085e-06	6.25859e-08	0	0	48.43
FALSE	High	[R].TGEQFSFNTTAAQPQYFK.[Y]	1xHexNAc(5)Hex(4)Fuc(1)NeuAc(2) [N8]	1	1	5	Q8NBJ9-ECD-hGH	hGH+hSIDT2-ECD The extracellular domain of human SIDT2 with N-terminal hGH fusion	Q8NBJ9-ECD-hGH [369-386]	0	4456.82	0	71822384		HexNAc(5)Hex(4)Fuc(1)NeuAc(2)	0	369	376	High	11.28	592.7	477.8	228.2	5.20901e-12	2.86462e-13	0	0	5.22487e-10	2.29751e-11	0	0	52.76
FALSE	High	[R].TGEQFSFNTTAAQPQYFK.[Y]	1xHexNAc(6)Hex(7) [N8]	1	1	1	Q8NBJ9-ECD-hGH	hGH+hSIDT2-ECD The extracellular domain of human SIDT2 with N-terminal hGH fusion	Q8NBJ9-ECD-hGH [369-386]	0	4417.81	0		No Quan Values	HexNAc(6)Hex(7)	1	369	376	High	6.53	288.1	197	131.6	2.93886e-07	1.79992e-08	0	0	2.94775e-05	1.86132e-06	0	0
FALSE	High	[R].TGEQFSFNTTAAQPQYFK.[Y]	1xHexNAc(4)Hex(5)Fuc(1)NeuAc(2) [N8]	1	1	5	Q8NBJ9-ECD-hGH	hGH+hSIDT2-ECD The extracellular domain of human SIDT2 with N-terminal hGH fusion	Q8NBJ9-ECD-hGH [369-386]	0	4415.8	0	2.53568e+07		HexNAc(4)Hex(5)Fuc(1)NeuAc(2)	-1	369	376	High	13.37	662.7	504.9	110.6	4.30117e-14	3.56126e-15	0	0	4.31427e-12	3.36256e-13	0	0	52.57
FALSE	High	[R].TGEQFSFNTTAAQPQYFK.[Y]	1xDeamidated [Q13]; 1xHexNAc(6)Hex(6)Fuc(1) [N8]	1	1	1	Q8NBJ9-ECD-hGH	hGH+hSIDT2-ECD The extracellular domain of human SIDT2 with N-terminal hGH fusion	Q8NBJ9-ECD-hGH [369-386]	0	4402.8	0	3750652		HexNAc(6)Hex(6)Fuc(1)	1	369	376	High	1.16	105.5	28.8	28.8	0.0696189	0.00414723	0.00414508	0.0067446	0.842453	0.0564784	0.0564534	0.0889336	50.84
FALSE	High	[R].TGEQFSFNTTAAQPQYFK.[Y]	1xHexNAc(6)Hex(6)Fuc(1) [N8]	1	1	1	Q8NBJ9-ECD-hGH	hGH+hSIDT2-ECD The extracellular domain of human SIDT2 with N-terminal hGH fusion	Q8NBJ9-ECD-hGH [369-386]	0	4401.82	0	10518818		HexNAc(6)Hex(6)Fuc(1)	0	369	376	High	10.72	587.8	517.2	231.1	1.89663e-11	1.20196e-12	0	0	1.90241e-09	9.75642e-11	0	0	44.69
FALSE	High	[R].TGEQFSFNTTAAQPQYFK.[Y]	1xHexNAc(5)Hex(8) [N8]	1	1	4	Q8NBJ9-ECD-hGH	hGH+hSIDT2-ECD The extracellular domain of human SIDT2 with N-terminal hGH fusion	Q8NBJ9-ECD-hGH [369-386]	0	4376.79	0	6.84079e+06		HexNAc(5)Hex(8)	-1	369	376	High	7.12	389.1	277.3	277.3	7.55149e-08	4.86395e-09	0	0	7.57444e-06	4.45661e-07	0	0	55.17
FALSE	High	[R].TGEQFSFNTTAAQPQYFK.[Y]	1xHexNAc(5)Hex(6)NeuAc(1) [N8]	1	1	2	Q8NBJ9-ECD-hGH	hGH+hSIDT2-ECD The extracellular domain of human SIDT2 with N-terminal hGH fusion	Q8NBJ9-ECD-hGH [369-386]	0	4343.78	0		No Quan Values	HexNAc(5)Hex(6)NeuAc(1)	1	369	376	High	9.53	568.8	506.7	506.7	2.98106e-10	1.95507e-11	0	0	2.99014e-08	1.97921e-09	0	0
FALSE	High	[R].TGEQFSFNTTAAQPQYFK.[Y]	1xHexNAc(5)Hex(5)Fuc(1)NeuAc(1) [N8]	1	1	8	Q8NBJ9-ECD-hGH	hGH+hSIDT2-ECD The extracellular domain of human SIDT2 with N-terminal hGH fusion	Q8NBJ9-ECD-hGH [369-386]	0	4327.78	0	91721738		HexNAc(5)Hex(5)Fuc(1)NeuAc(1)	0	369	376	High	13.43	656.3	515.5	260.4	3.75443e-14	3.14036e-15	0	0	3.76586e-12	2.96541e-13	0	0	48.57
FALSE	High	[R].TGEQFSFNTTAAQPQYFK.[Y]	1xDeamidated [Q]; 1xHexNAc(5)Hex(4)NeuAc(2) [N8]	1	1	2	Q8NBJ9-ECD-hGH	hGH+hSIDT2-ECD The extracellular domain of human SIDT2 with N-terminal hGH fusion	Q8NBJ9-ECD-hGH [369-386]	0	4311.75	0	2.75489e+06		HexNAc(5)Hex(4)NeuAc(2)	1	369	376	High	4.84	348.8	249	23.6	1.4318e-05	0.000251762	0.000234687	0.00059952	0.00143473	0.000403714	0.000301841	0.000584795	55.02
FALSE	High	[R].TGEQFSFNTTAAQPQYFK.[Y]	1xHexNAc(6)Hex(7)Fuc(1) [N8]	1	1	1	Q8NBJ9-ECD-hGH	hGH+hSIDT2-ECD The extracellular domain of human SIDT2 with N-terminal hGH fusion	Q8NBJ9-ECD-hGH [369-386]	0	4563.87	0		No Quan Values	HexNAc(6)Hex(7)Fuc(1)	1	369	376	High	4.2	101.3	101.3	101.3	6.34783e-05	0.000251762	0.00021575	0.000546747	0.00633912	0.00168966	0.00166898	0.0026738
FALSE	High	[R].TGEQFSFNTTAAQPQYFK.[Y]	1xHexNAc(8)Hex(9)Fuc(1) [N8]	1	1	1	Q8NBJ9-ECD-hGH	hGH+hSIDT2-ECD The extracellular domain of human SIDT2 with N-terminal hGH fusion	Q8NBJ9-ECD-hGH [369-386]	0	5294.13	0		No Quan Values	HexNAc(8)Hex(9)Fuc(1)	-1	369	376	High	6.9	370	244.7	244.7	1.25471e-07	7.59575e-09	0	0	1.25851e-05	7.43184e-07	0	0
FALSE	High	[R].TGEQFSFNTTAAQPQYFK.[Y]	1xHexNAc(6)Hex(7)Fuc(1)NeuAc(3) [N8]	1	1	2	Q8NBJ9-ECD-hGH	hGH+hSIDT2-ECD The extracellular domain of human SIDT2 with N-terminal hGH fusion	Q8NBJ9-ECD-hGH [369-386]	0	5437.16	0	2652631		HexNAc(6)Hex(7)Fuc(1)NeuAc(3)	0	369	376	High	10.32	578.2	487.2	206.3	4.74978e-11	2.81248e-12	0	0	4.76424e-09	2.71238e-10	0	0	55.8
FALSE	High	[R].TGEQFSFNTTAAQPQYFK.[Y]	1xHexNAc(7)Hex(7)Fuc(1)NeuAc(2) [N8]	1	1	2	Q8NBJ9-ECD-hGH	hGH+hSIDT2-ECD The extracellular domain of human SIDT2 with N-terminal hGH fusion	Q8NBJ9-ECD-hGH [369-386]	0	5349.14	0	5284125		HexNAc(7)Hex(7)Fuc(1)NeuAc(2)	0	369	376	High	7.37	507.3	268	176.1	4.24028e-08	2.60152e-09	0	0	4.25317e-06	2.3718e-07	0	0	51.51
FALSE	High	[R].TGEQFSFNTTAAQPQYFK.[Y]	1xDeamidated [Q4]; 1xHexNAc(9)Hex(10) [N8]	1	1	1	Q8NBJ9-ECD-hGH	hGH+hSIDT2-ECD The extracellular domain of human SIDT2 with N-terminal hGH fusion	Q8NBJ9-ECD-hGH [369-386]	0	5514.19	0		No Quan Values	HexNAc(9)Hex(10)	0	369	376	High	2.74	158.6	71.9	1.8	0.00181374	0.000775044	0.000766871	0.0010142	0.118551	0.00571874	0.00570835	0.008
FALSE	High	[R].TGEQFSFNTTAAQPQYFK.[Y]	1xDeamidated [Q4]; 1xHexNAc(6)Hex(7)Fuc(1)NeuAc(3) [N8]	1	1	1	Q8NBJ9-ECD-hGH	hGH+hSIDT2-ECD The extracellular domain of human SIDT2 with N-terminal hGH fusion	Q8NBJ9-ECD-hGH [369-386]	0	5438.14	0		No Quan Values	HexNAc(6)Hex(7)Fuc(1)NeuAc(3)	1	369	376	High	5.84	238.9	177.7	23.5	1.44861e-06	1.07232e-07	0	0	0.000145287	0.000403714	0.000367782	0.000730994
FALSE	High	[R].TGEQFSFNTTAAQPQYFK.[Y]	1xHexNAc(4)Hex(6)Fuc(1)NeuAc(1) [N8]	1	1	5	Q8NBJ9-ECD-hGH	hGH+hSIDT2-ECD The extracellular domain of human SIDT2 with N-terminal hGH fusion	Q8NBJ9-ECD-hGH [369-386]	0	4286.75	0	21464422		HexNAc(4)Hex(6)Fuc(1)NeuAc(1)	0	369	376	High	11.69	640.2	543.7	543.7	2.05922e-12	1.62365e-13	0	0	2.06549e-10	1.50463e-11	0	0	54.33
